# Supplementary material for: A Simple and Robust Statistical Method to Define Genetic Relatedness of Samples Related to Outbreaks at the Genomic Scale – Application to Retrospective Salmonella Foodborne Outbreak Investigations
Source: Front Microbiol. 2019 Oct 24;10:2413. doi: 10.3389/fmicb.2019.02413 (PMC6821717; doi:10.3389/fmicb.2019.02413)
Supplement: TABLE S1 — Isolates used as outbreak test set (TS) and outbreak control (i.e., positive control: C+), both considered as involved in outbreaks of 63 S. Typhimurium (i.e., outbreaks #1 and #2; n = 20) and S. 1,4,[5],12:i:- (i.e., outbreaks #3 and #4; n = 43). The clinical strains were obtained from the National Reference Center (NRC) for Salmonella at the “Institut Pasteur Paris.” Food, animal and environmental strains were obtained from the ANSES Salmonella Network at the French Food Safety Laboratory in Maisons-Alfort. [file Table_1.XLSX]

## Sheet: Collection
Sample ID	Outbreak nb	confirmed cases (TS) outbreak positive control (C+)	Owner ID	Serovar	Year of sampling	Primary Source	Matrix	Department
11CEB5897SAL	1	TS	ANSES	S. Typhimurium	2011	Pigs	Pork ("pâté de tête")	23 - Creuse
11CEB5898SAL	1	TS	ANSES	S. Typhimurium	2011	Pigs	Pork ("jambonneau cuit")	23 - Creuse
11CEB5899SAL	1	TS	ANSES	S. Typhimurium	2011	Pigs	Pork (rillettes)	23 - Creuse
2011_10160	1	TS	IP	S. Typhimurium	2011	Human	Faeces	23 - Creuse
2011_10159	1	C+	IP	S. Typhimurium	2011	Human	Faeces	23 - Creuse
2011_10162	1	C+	IP	S. Typhimurium	2011	Human	Faeces	23 - Creuse
2011_10163	1	C+	IP	S. Typhimurium	2011	Human	Faeces	23 - Creuse
2011_11878	1	C+	IP	S. Typhimurium	2011	Human	Faeces	23 - Creuse
2014_10610	2	TS	IP	S. Typhimurium	2014	Human	Faeces	19 - Correze
2014_10611	2	TS	IP	S. Typhimurium	2014	Human	Faeces	19 - Correze
2014_10614	2	TS	IP	S. Typhimurium	2014	Human	Faeces	19 - Correze
2014_10615	2	TS	IP	S. Typhimurium	2014	Human	Faeces	19 - Correze
2014LSAL04863	2	TS	ANSES	S. Typhimurium	2014	Layers	Layer (Gallus gallus)	24 - Dordogne
2014LSAL05090	2	TS	ANSES	S. Typhimurium	2014	Layers	Layer (Gallus gallus)	24 - Dordogne
2014_10516	2	C+	IP	S. Typhimurium	2014	Human	Faeces	24 - Dordogne
2014_10575	2	C+	IP	S. Typhimurium	2014	Human	Faeces	24 - Dordogne
2014_10612	2	C+	IP	S. Typhimurium	2014	Human	Faeces	19 - Correze
2014_10613	2	C+	IP	S. Typhimurium	2014	Human	Faeces	19 - Correze
2014_10616	2	C+	IP	S. Typhimurium	2014	Human	Faeces	19 - Correze
2014LSAL04593	2	C+	ANSES	S. Typhimurium	2014	Layers	Eggs	19 - Correze
11CEB4793SAL	3	TS	ANSES	S. monophasic variant	2011	Pigs	Pork (shoulder)	46 - Lot
11CEB6549SAL	3	TS	ANSES	S. monophasic variant	2011	Pigs	Pork (carcass)	82 - Tarn-Et-Garonne
11CEB6555SAL	3	TS	ANSES	S. monophasic variant	2011	Pigs	Pork (carcass)	82 - Tarn-Et-Garonne
11CEB6557SAL	3	TS	ANSES	S. monophasic variant	2011	Pigs	Pork (back)	82 - Tarn-Et-Garonne
11CEB6561SAL	3	TS	ANSES	S. monophasic variant	2011	Pigs	Pork (carcass)	82 - Tarn-Et-Garonne
11CEB6568SAL	3	TS	ANSES	S. monophasic variant	2011	Pigs	Pork (carcass)	82 - Tarn-Et-Garonne
11CEB6571SAL	3	TS	ANSES	S. monophasic variant	2011	Pigs	Pork (carcass)	82 - Tarn-Et-Garonne
2011_06755	3	TS	IP	S. monophasic variant	2011	Human	Faeces	82 - Tarn-Et-Garonne
2011_08647	3	TS	IP	S. monophasic variant	2011	Human	Faeces	46 - Lot
2011_09295	3	TS	IP	S. monophasic variant	2011	Human	Faeces	82 - Tarn-Et-Garonne
11CEB4113SAL	3	C+	ANSES	S. monophasic variant	2011	Pigs	Uncooked sausage	46 - Lot
11CEB4545SAL	3	C+	ANSES	S. monophasic variant	2011	Pigs	Sausage	46 - Lot
11CEB4686SAL	3	C+	ANSES	S. monophasic variant	2011	Pigs	Pork (shoulder)	46 - Lot
11CEB4791SAL	3	C+	ANSES	S. monophasic variant	2011	Pigs	Sausage	46 - Lot
11CEB6548SAL	3	C+	ANSES	S. monophasic variant	2011	Pigs	Pork (carcass)	82 - Tarn-Et-Garonne
11CEB6573SAL	3	C+	ANSES	S. monophasic variant	2011	Pigs	Pork (carcass)	82 - Tarn-Et-Garonne
11CEB6575SAL	3	C+	ANSES	S. monophasic variant	2011	Pigs	Pork (carcass)	82 - Tarn-Et-Garonne
2011_06602	3	C+	IP	S. monophasic variant	2011	Human	Faeces	69 - Rhône
2011_08648	3	C+	IP	S. monophasic variant	2011	Human	Faeces	46 - Lot
2011_08649	3	C+	IP	S. monophasic variant	2011	Human	Faeces	46 - Lot
2011_10107	3	C+	IP	S. monophasic variant	2011	Human	Faeces	82 - Tarn-Et-Garonne
11CEB2164SAL	4	TS	ANSES	S. monophasic variant	2011	Sheep Goat	Dairy products (cheese)	73 - Savoie
11CEB2250SAL	4	TS	ANSES	S. monophasic variant	2011	Sheep Goat	Dairy products (cheese)	74 - Haute-Savoie
11CEB2251SAL	4	TS	ANSES	S. monophasic variant	2011	Sheep Goat	Dairy products (cheese)	74 - Haute-Savoie
11CEB2326SAL	4	TS	ANSES	S. monophasic variant	2011	Sheep Goat	Dairy products (milk)	74 - Haute-Savoie
11CEB2816SAL	4	TS	ANSES	S. monophasic variant	2011	Farm environment	Dairy products (milk's filter)	74 - Haute-Savoie
11CEB3431SAL	4	TS	ANSES	S. monophasic variant	2011	Sheep Goat	Sheep Goat	74 - Haute-Savoie
2011_02192	4	TS	IP	S. monophasic variant	2011	Human	Faeces	74 - Haute-Savoie
2011_02227	4	TS	IP	S. monophasic variant	2011	Human	Faeces	69 - Rhône
2011_02228	4	TS	IP	S. monophasic variant	2011	Human	Faeces	69 - Rhône
2011_02230	4	TS	IP	S. monophasic variant	2011	Human	Faeces	69 - Rhône
2011_02231	4	TS	IP	S. monophasic variant	2011	Human	Faeces	69 - Rhône
11CEB2663SAL	4	C+	ANSES	S. monophasic variant	2011	Sheep Goat	Dairy products (cheese)	74 - Haute-Savoie
11CEB2817SAL	4	C+	ANSES	S. monophasic variant	2011	Sheep Goat	Sheep Goat	74 - Haute-Savoie
11CEB2911SAL	4	C+	ANSES	S. monophasic variant	2011	Farm environment	Soil	74 - Haute-Savoie
11CEB3015SAL	4	C+	ANSES	S. monophasic variant	2011	Sheep Goat	Dairy products (cheese)	74 - Haute-Savoie
11CEB3440SAL	4	C+	ANSES	S. monophasic variant	2011	Sheep Goat	Dairy products (cheese)	74 - Haute-Savoie
11CEB5591SAL	4	C+	ANSES	S. monophasic variant	2011	Farm environment	Soil	74 - Haute-Savoie
2011_01883	4	C+	IP	S. monophasic variant	2011	Human	Faeces	73 - Savoie
2011_01986	4	C+	Ip	S. monophasic variant	2011	Human	Faeces	69 - Rhône
2011_01989	4	C+	IP	S. monophasic variant	2011	Human	Faeces	69 - Rhône
2011_01997	4	C+	IP	S. monophasic variant	2011	Human	Faeces	73 - Savoie
2011_02155	4	C+	IP	S. monophasic variant	2011	Human	Faeces	69 - Rhône
