# Supplementary material for: A Simple and Robust Statistical Method to Define Genetic Relatedness of Samples Related to Outbreaks at the Genomic Scale – Application to Retrospective Salmonella Foodborne Outbreak Investigations
Source: Front Microbiol. 2019 Oct 24;10:2413. doi: 10.3389/fmicb.2019.02413 (PMC6821717; doi:10.3389/fmicb.2019.02413)
Supplement: TABLE S2 — Parameters for the assembly and mapping of the studied genomes of 192 S. Typhimurium (i.e., n = 66) and S. 1,4,[5],12:i:- (i.e., n = 126). Assembly, mapping and variant calling as well as computing of quality metrics and pangenome analyses were performed with ARTWork, iVARCall2, Quast-MultiQC, and Roary, respectively. For both assembly and mapping the reference genome was Salmonella Typhimurium LT2 (NCBI NC_003197.1). [file Table_2.XLSX]

## Sheet: data
Sample ID	number of scaffolds (>=200 bp)	number of scaffolds (>=500 bp)	number of scaffolds (>= 1000 bp)	number of scaffolds (>= 10000 bp)	number of scaffolds (>= 25000 bp)	number of scaffolds (>= 5000 bp)	number of scaffolds (>= 50000 bp)	number of genes	number of partial genes	number of indels per 100 kbp	number of local misassemblies	number of misassembled scaffolds	number of misassemblies	number of mismatches per 100 kbp	number of N's per 100 kbp	number of unaligned scaffolds	number of unaligned partial scaffolds	Duplication ratio	GC (%)	Genome fraction (%)	L50 (bp)	L75 (bp)	LA50 (bp)	LA75 (bp)	Largest alignment (bp)	Largest scaffolds (bp)	LG50 (bp)	LG75 (bp)	LGA50 (bp)	LGA75 (bp)	Misassembled scaffolds length (bp)	N50 (bp)	N75 (bp)	NA50 (bp)	NA75 (bp)	NG50 (bp)	NG75 (bp)	NGA50 (bp)	NGA75 (bp)	Reference GC (%)	Reference length (bp)	Total aligned length (bp)	Total length (bp)	Total length (>= 0 bp) (bp)	Total length (>= 1000 bp)	Total length (>= 10000 bp)	Total length (>= 25000 bp)	Total length (>= 5000 bp)	Total length (>= 50000 bp)
11CEB2164SAL	41	41	14	4	1	4	1	4394	47	1.77	40	1	52	19.22	0.95	36	3	1.039	52.14	96.483	1	1	6	13	952620	4868771	1	1	5	12	4868771	4868771	4868771	259969	129593	4868771	4868771	282703	135058	52.22	4857450	4693084	4953193	4953193	4938815	4914253	4868771	4914253	4868771
11CEB2250SAL	32	32	12	2	1	2	1	4392	45	1.88	39	1	49	19.27	1.07	28	3	1.046	52.14	96.46	1	1	5	12	908445	4902415	1	1	5	11	4902415	4902415	4902415	303752	129593	4902415	4902415	303752	140341	52.22	4857450	4692685	4946793	4946793	4937194	4916116	4902415	4916116	4902415
11CEB2251SAL	47	47	18	6	3	6	3	4398	45	2.18	40	3	49	18.29	0.87	40	3	1.039	52.14	96.457	1	2	5	12	906816	2546636	1	2	5	11	4867288	2546636	2092457	303931	129593	2546636	2092457	303931	140598	52.22	4857450	4690883	4953560	4953560	4940032	4910678	4867288	4910678	4867288
11CEB2326SAL	33	33	17	5	2	5	2	4392	50	2.01	41	2	55	19.4	0.93	28	3	1.039	52.14	96.468	1	1	5	13	907917	4528529	1	1	5	12	4867980	4528529	4528529	300066	110746	4528529	4528529	300066	129593	52.22	4857450	4692900	4953711	4953711	4944411	4913356	4867980	4913356	4867980
11CEB2663SAL	29	29	15	4	1	4	1	4387	47	1.99	50	1	46	19.3	0.83	24	3	1.039	52.14	96.441	1	1	5	11	914718	4866910	1	1	5	10	4866910	4866910	4866910	354739	129593	4866910	4866910	354739	139800	52.22	4857450	4690356	4951410	4951410	4943168	4912438	4866910	4912438	4866910
11CEB2813SAL	16	16	12	4	2	4	2	4397	37	2.05	41	2	47	17.86	0.75	11	3	1.045	52.15	96.477	1	2	5	13	916259	2663394	1	2	5	12	4894207	2663394	2230813	303769	129614	2663394	2230813	303769	135058	52.22	4857450	4698351	4947383	4947383	4945189	4920761	4894207	4920761	4894207
11CEB2816SAL	44	44	15	5	2	5	2	4400	42	1.83	40	2	45	18.97	1.03	38	3	1.039	52.14	96.484	1	2	6	13	952141	2781895	1	2	5	12	4869022	2781895	2087127	258466	129593	2781895	2087127	282700	135058	52.22	4857450	4692201	4954771	4954771	4940044	4914613	4869022	4914613	4869022
11CEB2817SAL	24	24	15	3	1	3	1	4392	45	1.77	37	1	47	20.02	0.81	20	3	1.042	52.14	96.472	1	1	5	12	907435	4880589	1	1	5	11	4880589	4880589	4880589	303768	129593	4880589	4880589	303768	139898	52.22	4857450	4690386	4948026	4948026	4943040	4913066	4880589	4913066	4880589
11CEB2911SAL	28	28	14	5	2	5	2	4399	41	1.94	33	2	51	19.95	0.72	23	2	1.045	52.15	96.473	1	1	6	12	826550	4120658	1	1	5	11	4896645	4120658	4120658	303769	129593	4120658	4120658	354739	139902	52.22	4857450	4718945	4977371	4977371	4968761	4942801	4896645	4942801	4896645
11CEB3015SAL	41	41	17	5	2	5	2	4393	48	1.92	42	2	48	18.21	0.89	35	3	1.039	52.14	96.43	1	1	5	12	916858	4638599	1	1	5	12	4867832	4638599	4638599	303779	135057	4638599	4638599	303779	135057	52.22	4857450	4690088	4952362	4952362	4940417	4913314	4867832	4913314	4867832
11CEB317SAL	25	25	8	4	3	4	3	4396	47	2.2	34	2	46	19.21	0.77	21	2	1.033	52.1	96.536	1	2	7	12	471341	2689487	1	2	7	12	4845410	2689487	2155923	298802	149692	2689487	2155923	298802	149692	52.22	4857450	4695901	4936736	4936736	4931324	4920941	4899160	4920941	4899160
11CEB3431SAL	30	30	14	4	1	4	1	4396	42	1.75	32	1	55	19.98	0.81	26	3	1.039	52.14	96.456	1	1	6	13	908392	4868353	1	1	6	12	4868353	4868353	4868353	254218	129593	4868353	4868353	254218	135058	52.22	4857450	4691182	4951347	4951347	4941882	4913898	4868353	4913898	4868353
11CEB3440SAL	35	35	15	4	1	4	1	4392	47	1.84	42	1	47	18.66	1.03	31	3	1.04	52.14	96.42	1	1	5	11	944529	4868182	1	1	5	11	4868182	4868182	4868182	354552	140128	4868182	4868182	354552	140128	52.22	4857450	4689667	4953050	4953050	4942587	4914384	4868182	4914384	4868182
11CEB3685SAL	14	14	7	2	1	5	1	4393	49	1.96	46	1	57	20.63	1	12	1	1.036	52.15	96.519	1	1	7	14	601476	4858401	1	1	6	14	4858401	4858401	4858401	250598	84409	4858401	4858401	280654	84409	52.22	4857450	4694298	4900787	4900787	4897026	4872102	4858401	4891311	4858401
11CEB4110SAL	14	14	10	5	3	5	3	4397	44	1.81	39	3	50	19.16	0.91	10	1	1.045	52.17	96.482	1	2	6	13	908462	2715077	1	2	6	13	4895342	2715077	1889959	237393	139988	2715077	1889959	237393	139988	52.22	4857450	4699620	4946352	4946352	4944685	4928442	4895342	4928442	4895342
11CEB4113SAL	11	11	9	2	1	2	1	4397	42	2.22	36	1	44	18.65	0.72	8	2	1.057	52.15	96.465	1	1	5	11	907904	4951081	1	1	5	11	4951081	4951081	4951081	354320	142638	4951081	4951081	354320	142638	52.22	4857450	4741494	4989569	4989569	4988343	4969857	4951081	4969857	4951081
11CEB4439SAL	12	12	9	2	2	3	2	4400	44	2.28	38	2	46	18.92	0.82	9	1	1.038	52.16	96.525	1	2	5	10	907663	2689104	1	2	5	10	4866856	2689104	2177752	354641	149840	2689104	2177752	354641	149840	52.22	4857450	4694687	4894744	4894744	4892943	4866856	4866856	4873693	4866856
11CEB4447SAL	12	12	9	3	1	3	1	4392	40	1.92	36	1	46	19.89	0.79	8	3	1.043	52.15	96.473	1	1	5	11	916542	4886596	1	1	5	11	4886596	4886596	4886596	303769	139479	4886596	4886596	303769	139479	52.22	4857450	4691879	4938925	4938925	4937140	4919696	4886596	4919696	4886596
11CEB4545SAL	15	15	10	4	2	4	2	4393	44	2.09	44	2	47	20.06	0.67	10	3	1.043	52.15	96.462	1	2	5	12	952627	2788730	1	2	5	11	4886833	2788730	2098103	303751	139675	2788730	2098103	303751	142278	52.22	4857450	4693166	4940128	4940128	4937967	4919756	4886833	4919756	4886833
11CEB4681SAL	9	9	6	2	1	2	1	4406	42	2.37	47	1	48	21.18	0.91	6	1	1.047	52.17	96.62	1	1	5	11	917156	4915049	1	1	5	11	4915049	4915049	4915049	303973	139479	4915049	4915049	303973	139479	52.22	4857450	4701271	4947446	4947446	4945958	4933825	4915049	4933825	4915049
11CEB4686SAL	13	13	9	3	2	3	2	4398	42	1.58	45	2	40	19.97	0.75	9	1	1.048	52.15	96.506	1	1	5	9	917386	4683874	1	1	5	9	4911041	4683874	4683874	394588	149912	4683874	4683874	394588	149912	52.22	4857450	4700472	4949308	4949308	4947194	4929817	4911041	4929817	4911041
11CEB4791SAL	15	15	10	3	1	3	1	4388	46	1.79	38	1	50	20.49	0.76	11	3	1.054	52.15	96.431	1	1	6	13	914865	4935725	1	1	5	12	4935725	4935725	4935725	254210	129614	4935725	4935725	303976	129856	52.22	4857450	4740214	4988162	4988162	4985611	4966110	4935725	4966110	4935725
11CEB4793SAL	10	10	7	3	2	3	2	4398	44	2.41	34	2	47	19.53	0.68	5	2	1.058	52.15	96.534	1	2	5	11	953224	2548710	1	2	5	11	4961279	2548710	2412569	303724	139695	2548710	2412569	303724	139695	52.22	4857450	4747027	4993746	4993746	4992188	4980055	4961279	4980055	4961279
11CEB5315SAL	12	12	9	2	1	3	1	4391	44	1.77	39	1	47	18.79	0.81	11	0	1.046	52.16	96.326	1	1	5	12	944079	4894032	1	1	5	12	4894032	4894032	4894032	275824	139958	4894032	4894032	275824	139958	52.22	4857450	4682957	4930224	4930224	4928795	4906745	4894032	4913244	4894032
11CEB5591SAL	9	9	7	3	1	3	1	4396	43	2.26	41	1	48	17.97	0.85	5	3	1.043	52.15	96.481	1	1	5	11	907508	4888524	1	1	5	11	4888524	4888524	4888524	303381	142575	4888524	4888524	303381	142575	52.22	4857450	4691980	4938073	4938073	4936847	4924714	4888524	4924714	4888524
11CEB561SAL	11	11	8	3	1	3	1	4389	44	1.69	35	1	53	19.21	0.83	8	2	1.043	52.15	96.461	1	1	7	14	825499	4886126	1	1	6	14	4886126	4886126	4886126	223036	106378	4886126	4886126	254218	106378	52.22	4857450	4689381	4937047	4937047	4935328	4919226	4886126	4919226	4886126
11CEB6166SAL	16	16	10	3	1	5	1	4399	43	1.9	46	1	49	19.24	0.95	11	4	1.09	52.22	96.504	1	1	6	12	944424	5108879	1	1	5	10	5108879	5108879	5108879	260710	141765	5108879	5108879	282281	177091	52.22	4857450	4918634	5168552	5168552	5165740	5139264	5108879	5149700	5108879
11CEB6179SAL	10	10	8	2	1	2	1	4395	42	2.26	44	1	50	19.22	0.85	8	1	1.048	52.16	96.494	1	1	7	13	471846	4910927	1	1	7	13	4910927	4910927	4910927	282049	139479	4910927	4910927	282049	139479	52.22	4857450	4695243	4941893	4941893	4940797	4922447	4910927	4922447	4910927
11CEB6460SAL	37	37	23	6	3	9	2	4394	52	2.2	43	1	51	18.84	0.98	32	3	1.075	52.07	96.5	1	1	6	14	916093	5040109	1	1	5	11	5040109	5040109	5040109	303633	82101	5040109	5040109	335097	140067	52.22	4857450	4693658	5295064	5295064	5288945	5232086	5188807	5254227	5140560
11CEB6464SAL	3	3	2	1	1	1	1	4391	47	2.22	43	1	51	19.5	0.92	1	0	1.063	52.14	96.5	1	1	6	14	823705	4981320	1	1	6	13	4981320	4981320	4981320	243982	112377	4981320	4981320	243982	129876	52.22	4857450	4744729	4985848	4985848	4985435	4981320	4981320	4981320	4981320
11CEB6548SAL	11	11	8	4	3	4	3	4397	49	1.98	45	3	41	19.27	0.77	6	2	1.048	52.15	96.476	1	1	4	10	953442	4133889	1	1	4	9	4908400	4133889	4133889	439655	139363	4133889	4133889	439655	146212	52.22	4857450	4691976	4940811	4940811	4939309	4927176	4908400	4927176	4908400
11CEB6549SAL	9	9	6	2	1	2	1	4399	40	2.28	44	1	47	19.5	0.83	6	1	1.095	52.22	96.49	1	1	5	11	917084	5132605	1	1	5	10	5132605	5132605	5132605	282049	139479	5132605	5132605	282049	149840	52.22	4857450	4917847	5165002	5165002	5163514	5151381	5132605	5151381	5132605
11CEB6555SAL	8	8	5	2	1	2	1	4393	47	2.35	41	1	49	19.91	1.03	6	1	1.048	52.15	96.458	1	1	5	11	834412	4909635	1	1	5	11	4909635	4909635	4909635	354320	139479	4909635	4909635	354320	139479	52.22	4857450	4692262	4940638	4940638	4939136	4928411	4909635	4928411	4909635
11CEB6557SAL	9	9	6	3	2	3	2	4397	43	2.07	40	2	43	19.12	0.87	6	0	1.047	52.15	96.487	1	2	6	12	835007	2724729	1	2	5	12	4908919	2724729	2184190	283552	139342	2724729	2184190	303769	139342	52.22	4857450	4692283	4940119	4940119	4938610	4927695	4908919	4927695	4908919
11CEB6561SAL	10	10	7	3	1	3	1	4386	47	2.2	43	1	49	19.98	0.89	6	3	1.044	52.15	96.441	1	1	5	11	915988	4889888	1	1	5	11	4889888	4889888	4889888	354243	139363	4889888	4889888	354243	139363	52.22	4857450	4690424	4939713	4939713	4938278	4926078	4889888	4926078	4889888
11CEB6568SAL	10	10	7	3	2	3	2	4396	51	2.56	50	2	43	20.25	0.89	6	2	1.047	52.15	96.502	1	1	4	10	952188	4134563	1	1	4	9	4908273	4134563	4134563	439882	142057	4134563	4134563	439882	146212	52.22	4857450	4693966	4940684	4940684	4939182	4927049	4908273	4927049	4908273
11CEB6571SAL	10	10	6	2	1	2	1	4397	45	2.26	38	1	53	19.14	0.85	6	1	1.048	52.16	96.49	1	1	6	13	908566	4909805	1	1	6	12	4909805	4909805	4909805	258075	129593	4909805	4909805	258075	135057	52.22	4857450	4695821	4942534	4942534	4940714	4928581	4909805	4928581	4909805
11CEB6573SAL	10	10	6	3	1	3	1	4394	44	1.79	48	1	52	19.82	0.93	6	2	1.044	52.15	96.487	1	1	6	14	825994	4892217	1	1	6	13	4892217	4892217	4892217	223164	118171	4892217	4892217	223164	135057	52.22	4857450	4693381	4941026	4941026	4939132	4928407	4892217	4928407	4892217
11CEB6575SAL	11	11	7	2	1	2	1	4394	45	1.75	40	1	49	20.08	0.69	9	1	1.046	52.15	96.465	1	1	5	12	835399	4901951	1	1	5	11	4901951	4901951	4901951	354320	139363	4901951	4901951	354320	142700	52.22	4857450	4692593	4938935	4938935	4936829	4920727	4901951	4920727	4901951
11CEB7032SAL	10	10	6	2	1	2	1	4392	48	2.26	47	1	49	20.34	0.97	6	1	1.047	52.15	96.481	1	1	6	13	916106	4907679	1	1	5	12	4907679	4907679	4907679	223647	129593	4907679	4907679	258075	135057	52.22	4857450	4693297	4940489	4940489	4938588	4926455	4907679	4926455	4907679
11CEB93SAL	13	13	8	3	1	3	1	4389	46	1.96	50	1	44	20.74	0.74	8	3	1.091	52.22	96.469	1	1	5	11	952288	5109153	1	1	5	10	5109153	5109153	5109153	354641	149746	5109153	5109153	354641	177148	52.22	4857450	4916841	5162622	5162622	5160468	5145343	5109153	5145343	5109153
12CEB1033SAL	9	9	7	2	1	2	1	4402	38	2.28	42	1	49	21.47	0.7	7	1	1.084	52.15	96.544	1	1	6	13	917130	5080744	1	1	6	12	5080744	5080744	5080744	257510	139653	5080744	5080744	257510	142621	52.22	4857450	4866659	5116182	5116182	5115086	5099520	5080744	5099520	5080744
12CEB1215SAL	9	9	6	2	1	2	1	4396	43	2.33	40	1	44	19.87	0.63	6	2	1.047	52.15	96.472	1	1	5	11	952824	4907143	1	1	5	10	4907143	4907143	4907143	354253	142698	4907143	4907143	354253	146213	52.22	4857450	4693337	4939554	4939554	4938052	4925919	4907143	4925919	4907143
12CEB1657SAL	18	18	9	3	1	3	1	4395	42	1.73	46	1	49	18.78	0.89	13	3	1.044	52.17	96.463	1	1	5	12	916528	4891967	1	1	5	12	4891967	4891967	4891967	304055	140496	4891967	4891967	304055	140496	52.22	4857450	4698403	4946157	4946157	4942699	4924355	4891967	4924355	4891967
12CEB1732SAL	16	16	11	4	2	4	2	4392	49	1.92	39	2	57	19.81	0.83	10	3	1.043	52.15	96.461	1	2	6	14	907144	2790228	1	2	6	13	4884581	2790228	2094353	223164	110648	2790228	2094353	223164	122131	52.22	4857450	4692131	4941874	4941874	4939674	4917005	4884581	4917005	4884581
12CEB2305SAL	55	55	28	6	2	10	1	4391	53	2.09	46	1	43	18.88	0.88	50	4	1.08	52.24	96.492	1	1	5	12	951932	5061875	1	1	5	10	5061875	5061875	5061875	304055	142278	5061875	5061875	304055	149839	52.22	4857450	4914945	5239369	5239369	5223065	5152849	5098274	5180477	5061875
12CEB2472SAL	13	13	8	3	1	3	1	4388	48	1.88	45	1	50	18.96	0.79	9	3	1.045	52.15	96.436	1	1	6	13	915912	4893463	1	1	6	12	4893463	4893463	4893463	254218	135069	4893463	4893463	254218	139479	52.22	4857450	4690622	4943387	4943387	4941314	4926563	4893463	4926563	4893463
12CEB2507SAL	15	15	8	2	1	5	1	4387	48	2.1	42	1	50	21.81	0.94	12	2	1.039	52.17	96.271	1	1	6	12	943108	4857219	1	1	5	12	4857219	4857219	4857219	257257	139479	4857219	4857219	282049	139479	52.22	4857450	4680983	4901868	4901868	4898056	4870920	4857219	4890038	4857219
12CEB2551SAL	18	18	11	4	1	6	1	4401	43	1.62	34	1	50	20.32	0.69	14	3	1.037	52.17	96.542	1	1	5	11	943419	4864085	1	1	4	10	4864085	4864085	4864085	324629	94797	4864085	4864085	439772	135057	52.22	4857450	4694271	4938760	4938760	4935859	4911002	4864085	4923879	4864085
12CEB3040SAL	20	20	11	4	1	4	1	4394	52	2.13	38	1	52	20.53	0.95	16	2	1.04	52.17	96.479	1	1	6	13	834549	4871778	1	1	5	12	4871778	4871778	4871778	254210	91125	4871778	4871778	282602	101794	52.22	4857450	4696323	4938529	4938529	4934449	4914232	4871778	4914232	4871778
12CEB3043SAL	8	8	4	2	1	2	1	4391	44	1.92	47	1	47	20.92	0.91	2	4	1.048	52.15	96.439	1	1	5	11	944157	4908226	1	1	5	10	4908226	4908226	4908226	354243	142718	4908226	4908226	354243	146212	52.22	4857450	4690299	4932484	4932484	4931163	4925640	4908226	4925640	4908226
12CEB3073SAL	13	13	10	7	4	8	2	4416	45	3.69	40	2	41	22.92	0.9	10	1	1.006	52.1	97.026	1	1	6	11	520272	3987565	1	1	6	11	4740821	3987565	3987565	327879	155473	3987565	3987565	327879	155473	52.22	4857450	4717084	4894826	4894826	4894091	4880911	4827090	4889488	4740821
12CEB3303SAL	11	11	9	3	2	4	2	4392	49	2.24	41	2	48	20.91	0.95	7	2	1.044	52.16	96.485	1	2	5	12	952993	2827768	1	2	5	11	4894236	2827768	2066468	303544	140313	2827768	2066468	303544	142927	52.22	4857450	4744939	4939247	4939247	4938151	4916017	4894236	4922854	4894236
12CEB3331SAL	29	29	14	5	3	5	3	4395	44	1.75	39	2	47	17.95	1	24	3	1.043	52.03	96.469	1	2	6	13	916573	2683976	1	2	6	12	4886159	2683976	2202183	254210	135057	2683976	2202183	254210	140267	52.22	4857450	4691114	5005716	5005716	4999065	4974186	4941086	4974186	4941086
12CEB4049SAL	14	14	9	3	1	3	1	4397	45	2.26	46	1	45	20.21	0.71	10	1	1.1	52.15	96.477	1	1	4	10	917579	5153910	1	1	4	8	5153910	5153910	5153910	439688	142697	5153910	5153910	439688	223165	52.22	4857450	4952265	5207290	5207290	5204735	5187358	5153910	5187358	5153910
12CEB4101SAL	17	17	11	5	3	5	3	4391	47	2.39	41	3	44	19.17	0.93	11	3	1.044	52.16	96.436	1	2	6	12	909264	2478202	1	2	5	12	4887452	2478202	2180911	254216	139479	2478202	2180911	303769	139479	52.22	4857450	4690069	4939480	4939480	4936513	4919876	4887452	4919876	4887452
12CEB4362SAL	10	10	8	2	1	3	1	4390	42	2.31	40	1	48	20.1	0.88	7	2	1.079	52.25	96.298	1	1	5	11	907210	5047599	1	1	5	10	5047599	5047599	5047599	354243	143041	5047599	5047599	354243	149840	52.22	4857450	4905421	5092482	5092482	5091386	5069380	5047599	5076217	5047599
12CEB4367SAL	18	18	15	9	4	10	4	4385	47	1.84	39	2	53	19.23	0.75	15	1	1.025	51.82	96.347	1	1	7	15	601004	4023553	1	1	6	13	4796358	4023553	4023553	258168	82197	4023553	4023553	282370	106378	52.22	4857450	4686405	5081857	5081857	5079992	5062095	4976067	5068618	4976067
12CEB4477SAL	15	15	11	4	2	6	2	4315	48	1.84	46	2	50	20.17	0.88	9	3	1.044	52.15	94.943	1	1	6	13	908279	4585782	1	1	6	13	4815894	4585782	4585782	254217	131523	4585782	4585782	254217	131523	52.22	4857450	4618309	4881769	4881769	4879875	4852084	4815894	4864292	4815894
12CEB4512SAL	14	14	9	3	1	3	1	4390	46	1.96	45	1	46	19.93	0.9	9	3	1.059	52.16	96.462	1	1	5	11	915952	4960197	1	1	5	11	4960197	4960197	4960197	354315	146049	4960197	4960197	354315	146049	52.22	4857450	4691165	5013154	5013154	5010619	4993242	4960197	4993242	4960197
12CEB4594SAL	7	7	3	3	2	3	2	4418	49	2.59	59	1	39	20.86	0.98	6	0	1.013	52.18	97.112	1	1	4	9	940468	4780680	1	1	4	9	4780680	4780680	4780680	440168	199599	4780680	4780680	440168	199599	52.22	4857450	4721740	4875532	4875532	4874589	4874589	4862186	4874589	4862186
12CEB4764SAL	13	13	9	5	3	5	3	4398	44	2.24	43	3	42	20.89	0.97	6	3	1.044	52.15	96.5	1	2	5	11	944351	2626393	1	2	5	10	4891046	2626393	1795953	315604	139649	2626393	1795953	315604	146228	52.22	4857450	4693350	4941159	4941159	4939369	4927236	4891046	4927236	4891046
12CEB484SAL	11	11	8	1	1	5	1	4403	46	2.04	47	1	49	19.02	0.88	9	1	1.037	52.14	96.752	1	1	5	12	943893	4871047	1	1	5	12	4871047	4871047	4871047	282049	135060	4871047	4871047	282049	135060	52.22	4857450	4704848	4905824	4905824	4903751	4871047	4871047	4895734	4871047
12CEB485SAL	14	14	10	3	2	3	2	4395	40	2.37	46	2	47	20.21	0.85	10	2	1.043	52.15	96.486	1	2	5	12	916572	2709985	1	2	5	12	4889249	2709985	2179264	303724	139556	2709985	2179264	303724	139556	52.22	4857450	4694781	4931947	4931947	4929753	4908025	4889249	4908025	4889249
12CEB4916SAL	18	18	11	5	2	5	2	4389	49	2.37	48	2	49	21.24	1.02	13	3	1.033	52.17	96.444	1	2	5	10	907985	2706363	1	2	5	10	4838481	2706363	2132118	354320	149692	2706363	2132118	354320	149692	52.22	4857450	4691994	4910690	4910690	4908265	4889647	4838481	4889647	4838481
12CEB5317SAL	12	12	7	3	1	3	1	4398	42	2.45	37	1	49	18.9	0.87	7	3	1.044	52.15	96.515	1	1	5	12	907670	4891699	1	1	5	11	4891699	4891699	4891699	304055	129614	4891699	4891699	304055	140175	52.22	4857450	4693822	4933545	4933545	4931626	4920025	4891699	4920025	4891699
12CEB671SAL	13	13	10	3	2	4	2	4397	42	1.77	35	2	48	19.72	0.87	9	2	1.045	52.15	96.47	2	2	6	13	916493	2466241	1	2	6	13	4894443	2428202	2428202	223165	129877	2466241	2428202	223165	129877	52.22	4857450	4744277	4944172	4944172	4942431	4916224	4894443	4923061	4894443
12CEB766SAL	13	13	6	1	1	3	1	4395	38	2.39	33	1	43	19.72	0.78	9	1	1.043	52.18	96.337	1	1	6	12	908208	4877445	1	1	6	12	4877445	4877445	4877445	224047	139479	4877445	4877445	224047	139479	52.22	4857450	4685019	4902164	4902164	4898416	4877445	4877445	4890398	4877445
13CEB1351SAL	7	7	5	2	1	2	1	4393	48	2.15	44	1	45	20.14	0.91	5	1	1.028	52.2	96.499	1	1	4	9	915789	4819598	1	1	4	9	4819598	4819598	4819598	527024	149840	4819598	4819598	527024	149840	52.22	4857450	4699859	4851824	4851824	4850728	4841379	4819598	4841379	4819598
2010LSAL00144	47	47	12	5	3	5	3	4392	44	1.96	38	3	55	22.38	0.93	42	2	1.042	52.16	96.48	1	2	6	13	916210	2976210	1	2	6	13	4884812	2976210	1373844	254217	129614	2976210	1373844	254217	129614	52.22	4857450	4692005	4946389	4946389	4935450	4915197	4884812	4915197	4884812
2010LSAL00169	14	14	7	3	1	3	1	4390	46	2.03	42	1	44	23.16	0.95	10	3	1.044	52.15	96.444	1	1	6	13	915216	4889019	1	1	6	12	4889019	4889019	4889019	254208	132088	4889019	4889019	254208	139587	52.22	4857450	4690708	4939828	4939828	4937409	4925209	4889019	4925209	4889019
2011_01090	11	11	4	2	1	2	1	4380	49	2.03	48	1	53	22.44	0.99	7	2	1.034	52.16	96.418	1	1	7	14	527498	4839658	1	1	7	14	4839658	4839658	4839658	196087	139479	4839658	4839658	196087	139479	52.22	4857450	4688946	4869339	4869339	4866675	4861439	4839658	4861439	4839658
2011_01351	14	14	8	5	3	5	3	4386	32	1.86	33	3	35	17.5	0.67	9	2	1.041	52.17	96.127	2	2	5	11	901039	2450741	1	2	5	11	4862511	2182115	2182115	303769	143260	2450741	2182115	303769	143260	52.22	4857450	4672161	4911850	4911850	4909426	4898701	4862511	4898701	4862511
2011_01427	34	34	11	4	2	4	2	4389	48	2.58	42	2	46	30.91	0.93	28	3	1.043	52.15	96.507	1	2	5	12	915964	2791383	1	2	5	12	4888263	2791383	2096880	303336	129585	2791383	2096880	303336	129585	52.22	4857450	4693118	4944376	4944376	4937290	4918648	4888263	4918648	4888263
2011_01883	35	35	15	4	1	5	1	4388	47	2.11	44	1	47	20.54	0.95	30	3	1.039	52.13	96.423	1	1	5	11	916638	4865711	1	1	5	11	4865711	4865711	4865711	354662	139573	4865711	4865711	354662	139573	52.22	4857450	4689369	4951863	4951863	4940279	4905543	4865711	4911781	4865711
2011_01986	60	60	16	4	1	4	1	4387	47	2.84	48	1	45	21.88	1.21	55	3	1.039	52.13	96.436	1	1	5	11	951823	4864937	1	1	5	10	4864937	4864937	4864937	354739	111806	4864937	4864937	354739	129593	52.22	4857450	4689151	4955445	4955445	4936028	4904402	4864937	4904402	4864937
2011_01989	29	29	16	5	2	5	2	4393	45	2.09	45	2	50	20.28	0.93	23	3	1.04	52.15	96.433	1	1	6	13	824865	4400762	1	1	6	13	4872696	4400762	4400762	254218	129593	4400762	4400762	254218	129593	52.22	4857450	4694370	4956590	4956590	4948862	4918178	4872696	4918178	4872696
2011_01997	31	31	11	2	1	2	1	4386	44	2.31	44	1	42	19.89	0.93	26	3	1.046	52.13	96.456	1	1	5	10	917109	4900826	1	1	5	9	4900826	4900826	4900826	382273	139983	4900826	4900826	382273	149894	52.22	4857450	4691129	4946222	4946222	4936165	4914527	4900826	4914527	4900826
2011_02155	70	70	14	4	1	4	1	4392	52	2.2	43	1	52	22.05	1.07	66	3	1.04	52.13	96.464	1	1	7	14	915831	4870381	1	1	7	14	4870381	4870381	4870381	213946	129593	4870381	4870381	213946	129593	52.22	4857450	4691861	4967409	4967409	4944646	4915926	4870381	4915926	4870381
2011_02192	30	30	15	4	2	4	2	4385	53	2.56	45	2	50	23.06	1.03	25	3	1.042	52.13	96.432	1	1	5	11	951282	4651146	1	1	5	11	4879609	4651146	4651146	303799	122130	4651146	4651146	303799	122130	52.22	4857450	4689422	4948427	4948427	4940946	4912086	4879609	4912086	4879609
2011_02227	24	24	10	5	3	6	3	4384	49	1.94	42	2	48	19.66	0.96	18	3	1.043	52.02	96.42	1	1	5	12	915994	4274797	1	1	5	11	4884389	4274797	4274797	303588	129593	4274797	4274797	303588	139782	52.22	4857450	4689251	5005301	5005301	4997202	4977304	4941114	4985069	4941114
2011_02228	37	37	19	5	2	5	2	4394	46	2.2	45	2	50	21.15	0.81	31	3	1.039	52.14	96.46	1	1	6	13	526593	4637683	1	1	6	13	4866736	4637683	4637683	307350	128333	4637683	4637683	307350	128333	52.22	4857450	4691468	4951696	4951696	4942366	4906155	4866736	4906155	4866736
2011_02230	36	36	18	6	3	6	3	4377	58	2.11	57	3	52	20.84	1.23	30	3	1.039	52.14	96.416	1	2	6	13	526451	2766237	1	2	6	13	4866399	2766237	1985670	256837	129611	2766237	1985670	256837	129611	52.22	4857450	4690089	4951259	4951259	4941872	4911881	4866399	4911881	4866399
2011_02231	88	88	17	5	2	5	2	4394	50	2.2	43	2	47	22.59	0.85	84	2	1.04	52.13	96.439	1	2	5	12	908406	2689707	1	2	5	11	4869342	2689707	2179635	354550	129593	2689707	2179635	354550	140006	52.22	4857450	4690267	4964788	4964788	4939493	4908908	4869342	4908908	4869342
2011_06602	10	10	7	3	1	3	1	4388	54	2.92	48	1	48	19.61	1	6	3	1.054	52.14	96.482	1	1	5	11	916316	4940550	1	1	5	11	4940550	4940550	4940550	354641	139684	4940550	4940550	354641	139684	52.22	4857450	4742934	4990375	4990375	4988873	4976740	4940550	4976740	4940550
2011_06755	71	71	12	3	1	3	1	4388	48	2.07	46	1	48	20.08	0.97	66	3	1.043	52.14	96.483	1	1	5	12	916972	4886490	1	1	5	12	4886490	4886490	4886490	304055	122130	4886490	4886490	304055	122130	52.22	4857450	4692614	4964655	4964655	4938352	4913527	4886490	4913527	4886490
2011_08647	105	105	15	6	4	7	4	4393	44	1.96	36	4	47	23.72	0.77	98	3	1.042	52.1	96.494	2	2	6	13	952224	2177475	2	2	5	13	4882888	1932277	1932277	258457	94096	1932277	1932277	282281	94096	52.22	4857450	4691718	4961337	4961337	4936210	4907603	4882888	4912825	4882888
2011_08648	18	18	11	3	1	3	1	4386	48	2.07	48	1	56	20.92	0.97	14	2	1.043	52.14	96.453	1	1	6	14	527536	4885040	1	1	6	14	4885040	4885040	4885040	303344	110284	4885040	4885040	303344	110284	52.22	4857450	4691014	4936719	4936719	4933957	4909150	4885040	4909150	4885040
2011_08649	75	75	10	3	1	3	1	4397	44	1.81	36	1	56	21.51	0.79	72	2	1.042	52.14	96.478	1	1	6	14	833862	4885108	1	1	6	13	4885108	4885108	4885108	254208	90965	4885108	4885108	254208	129614	52.22	4857450	4693716	4956668	4956668	4936756	4915493	4885108	4915493	4885108
2011_09295	54	54	10	4	2	4	2	4388	45	2.24	46	2	45	21.05	0.83	49	3	1.044	52.13	96.442	1	2	5	10	907032	2790314	1	2	5	9	4891047	2790314	2100733	381190	139478	2790314	2100733	381190	149580	52.22	4857450	4690283	4960848	4960848	4941430	4927237	4891047	4927237	4891047
2011_10107	14	14	7	3	1	3	1	4386	54	2.07	50	1	52	20.95	1.07	9	3	1.044	52.15	96.498	1	1	5	13	915120	4890812	1	1	5	12	4890812	4890812	4890812	303453	110251	4890812	4890812	303453	122130	52.22	4857450	4694594	4941821	4941821	4939135	4927002	4890812	4927002	4890812
2011_11554	77	77	9	4	2	4	2	4390	47	2.3	39	2	48	23.73	0.93	73	2	1.043	52.13	96.469	1	1	6	13	724936	3951502	1	1	6	13	4887167	3951502	3951502	251350	140256	3951502	3951502	251350	140256	52.22	4857450	4691241	4955494	4955494	4936349	4920786	4887167	4920786	4887167
2011_11557	66	66	21	3	1	4	1	4380	50	2.27	45	1	48	22.61	0.89	62	3	1.09	52.19	96.243	1	1	7	13	527282	5094240	1	1	6	11	5094240	5094240	5094240	282370	139684	5094240	5094240	299943	149563	52.22	4857450	4903893	5193018	5193018	5168534	5130265	5094240	5136795	5094240
2012_08456	52	52	9	4	2	4	2	4383	51	2.07	46	2	53	20.87	0.89	46	3	1.044	52.14	96.469	1	1	5	12	947757	4660257	1	1	5	12	4889672	4660257	4660257	282370	122114	4660257	4660257	282370	122114	52.22	4857450	4692821	4952783	4952783	4937225	4922772	4889672	4922772	4889672
2012_08690	11	11	7	3	1	3	1	4379	58	2.24	50	1	57	20.98	1.13	7	3	1.043	52.15	96.46	1	1	7	15	526738	4888074	1	1	7	14	4888074	4888074	4888074	254217	90607	4888074	4888074	254217	122131	52.22	4857450	4691730	4938187	4938187	4936397	4924264	4888074	4924264	4888074
2013LSAL03111	8	8	6	1	1	1	1	4400	46	2.28	37	1	44	20.44	0.81	6	1	1.047	52.13	96.507	1	1	5	9	907582	4907369	1	1	5	9	4907369	4907369	4907369	395734	149840	4907369	4907369	395734	149840	52.22	4857450	4692522	4923762	4923762	4922666	4907369	4907369	4907369	4907369
2011_11563	16	16	9	5	2	5	2	4386	50	2.65	44	2	56	21.9	1.05	11	3	1.04	52.15	96.43	1	2	7	14	526803	2764620	1	2	7	13	4869469	2764620	2104849	255084	102964	2764620	2104849	255084	139768	52.22	4857450	4690406	4938467	4938467	4935857	4923724	4869469	4923724	4869469
2011_11504	19	19	8	3	1	3	1	4393	47	2.11	43	1	55	23.58	0.87	16	2	1.044	52.15	96.46	1	1	6	14	825390	4890984	1	1	6	13	4890984	4890984	4890984	243992	110998	4890984	4890984	243992	129973	52.22	4857450	4696147	4943792	4943792	4939457	4924084	4890984	4924084	4890984
2011_11530	69	69	9	3	1	3	1	4388	49	1.96	39	1	48	19.6	0.87	64	3	1.045	52.13	96.425	1	1	7	14	513122	4893825	1	1	7	13	4893825	4893825	4893825	254217	129523	4893825	4893825	254217	132478	52.22	4857450	4689091	4969417	4969417	4944433	4930015	4893825	4930015	4893825
2011_11533	66	66	20	6	4	6	4	4378	36	1.93	41	4	35	18.7	0.69	59	2	1.042	52.15	96.084	2	2	5	12	936372	2254359	2	2	5	11	4861388	1984006	1984006	268419	129849	1984006	1984006	268419	139363	52.22	4857450	4670454	4946723	4946723	4924010	4897578	4861388	4897578	4861388
2012_08320	103	103	10	4	2	4	2	4397	44	2.18	38	2	46	22.88	0.93	97	3	1.043	52.13	96.442	1	1	5	12	915890	4654538	1	1	5	11	4885018	4654538	4654538	282281	129614	4654538	4654538	282281	135068	52.22	4857450	4689092	4962039	4962039	4934951	4917574	4885018	4917574	4885018
2012_08342	45	45	10	3	1	3	1	4390	45	2.82	43	1	53	24.22	0.79	41	2	1.043	52.15	96.463	1	1	6	14	834294	4887063	1	1	6	13	4887063	4887063	4887063	254216	94312	4887063	4887063	254216	135069	52.22	4857450	4691867	4946867	4946867	4936209	4914619	4887063	4914619	4887063
2013LSAL02233	13	13	8	3	2	3	2	4398	41	2.13	42	2	53	21.85	0.77	10	1	1.046	52.18	96.497	1	2	5	12	907369	3420734	1	2	5	11	4904651	3420734	1483917	303747	111638	3420734	1483917	303747	141914	52.22	4857450	4693184	4940677	4940677	4938595	4923427	4904651	4923427	4904651
2013LSAL02373	12	12	9	4	2	4	2	4392	51	2.13	43	2	53	20.46	0.96	8	2	1.039	52.08	96.496	1	1	5	12	951717	3988233	1	1	4	11	4867900	3988233	3988233	257257	105311	3988233	3988233	439477	129876	52.22	4857450	4693739	4918045	4918045	4916465	4902394	4867900	4902394	4867900
2013LSAL02968	12	12	9	3	2	4	2	4393	48	1.71	42	2	51	20.8	0.92	7	2	1.034	52.16	96.479	1	2	5	12	907150	2483056	1	2	5	11	4843230	2483056	2360174	303976	140333	2483056	2360174	303976	142752	52.22	4857450	4694557	4888633	4888633	4887145	4865011	4843230	4871848	4843230
2013LSAL03045	30	30	12	3	1	4	1	4395	47	1.73	43	1	53	18.88	1	26	3	1.097	52.21	96.484	1	1	6	15	952882	5138320	1	1	6	13	5138320	5138320	5138320	225595	102964	5138320	5138320	225595	110979	52.22	4857450	4915637	5204002	5204002	5193241	5167658	5138320	5173895	5138320
2013LSAL03823	13	13	9	4	2	6	2	4392	48	2.13	39	2	54	19.67	0.97	9	2	1.043	52.15	96.487	1	2	5	13	915549	3518081	1	2	5	12	4887719	3518081	1369638	254217	112494	3518081	1369638	254217	129882	52.22	4857450	4694120	4941938	4941938	4940309	4918104	4887719	4929394	4887719
2013LSAL03851	8	8	7	1	1	2	1	4384	43	1.69	40	1	45	20.57	0.7	6	1	1.03	52.2	96.26	1	1	5	10	915289	4816486	1	1	5	10	4816486	4816486	4816486	303768	149912	4816486	4816486	303768	149912	52.22	4857450	4682565	4839440	4839440	4838620	4816486	4816486	4823323	4816486
2013LSAL04650	33	33	14	4	1	4	1	4396	46	2.43	33	1	51	20.1	0.97	29	2	1.039	52.15	96.494	1	1	6	13	917371	4869734	1	1	6	12	4869734	4869734	4869734	254210	129593	4869734	4869734	254210	135058	52.22	4857450	4693788	4953712	4953712	4943960	4915200	4869734	4915200	4869734
2014LSAL00330	20	20	13	3	1	4	1	4389	53	2.5	45	1	46	21.04	0.93	15	3	1.043	52.14	96.488	1	1	5	11	907918	4888448	1	1	5	11	4888448	4888448	4888448	358729	142600	4888448	4888448	358729	142600	52.22	4857450	4692967	4950399	4950399	4947427	4915484	4888448	4922227	4888448
2014LSAL00752	7	7	5	2	1	2	1	4372	40	2.1	40	1	46	19.57	0.85	5	1	1.05	52.1	96.059	1	1	5	12	915641	4898499	1	1	5	11	4898499	4898499	4898499	354243	129614	4898499	4898499	354243	139541	52.22	4857450	4671202	4917439	4917439	4916342	4910691	4898499	4910691	4898499
2014LSAL01904	27	27	19	10	3	14	2	4398	46	2.56	38	2	48	20.76	0.63	23	2	1.04	52.15	96.507	1	1	5	12	908478	4556630	1	1	5	10	4873404	4556630	4556630	303769	81423	4556630	4556630	303769	142697	52.22	4857450	4700943	5057724	5057724	5053796	5014668	4909411	5040525	4873404
2014LSAL01907	38	38	25	10	3	15	2	4393	47	2.54	43	2	52	21.89	0.87	34	2	1.037	52.15	96.512	1	2	7	14	648672	2714621	1	2	6	13	4862055	2714621	2147434	282049	91125	2714621	2147434	289603	99089	52.22	4857450	4694225	5050363	5050363	5044576	4988144	4898060	5017903	4862055
2014LSAL02130	11	11	7	3	1	3	1	4393	45	1.96	39	1	48	19.16	0.79	6	3	1.044	52.15	96.472	1	1	6	12	907180	4890009	1	1	5	12	4890009	4890009	4890009	254204	139743	4890009	4890009	303769	139743	52.22	4857450	4690516	4940226	4940226	4938332	4926199	4890009	4926199	4890009
2014LSAL02850	16	16	8	2	1	5	1	4384	42	2.5	42	1	43	18.88	1.1	13	2	1.039	52.17	96.168	1	1	6	11	593295	4853441	1	1	6	11	4853441	4853441	4853441	289600	149894	4853441	4853441	289600	149894	52.22	4857450	4676130	4898327	4898327	4894278	4867142	4853441	4886260	4853441
2014LSAL03093	5	5	4	4	3	4	2	4420	40	3.14	37	1	37	22	0.74	3	1	1.026	52.05	96.951	1	1	6	10	522641	4830986	1	1	6	10	4830986	4830986	4830986	421661	215629	4830986	4830986	421661	215629	52.22	4857450	4765846	4984550	4984550	4984303	4984303	4963052	4984303	4924881
2014LSAL03156	43	43	11	4	2	4	2	4385	47	2.07	43	2	52	22.24	0.89	38	3	1.043	52.13	96.468	1	2	6	14	856388	3449477	1	2	6	13	4887256	3449477	1437779	245349	96361	3449477	1437779	245349	101771	52.22	4857450	4691351	4952014	4952014	4942388	4920356	4887256	4920356	4887256
2014LSAL03854	12	12	8	3	1	3	1	4392	47	2.07	45	1	48	18.29	0.74	9	1	1.06	52.09	96.458	1	1	6	13	908029	4967694	1	1	5	12	4967694	4967694	4967694	258082	129877	4967694	4967694	303586	139479	52.22	4857450	4691200	5020710	5020710	5018737	5004348	4967694	5004348	4967694
2014LSAL04070	9	9	6	1	1	2	1	4388	49	2.13	39	1	49	19.7	0.65	7	1	1.039	52.16	96.432	1	1	5	11	909138	4865664	1	1	5	11	4865664	4865664	4865664	303634	139363	4865664	4865664	303634	139363	52.22	4857450	4691606	4885928	4885928	4884347	4865664	4865664	4872501	4865664
2014LSAL04192	9	9	6	2	1	2	1	4396	40	1.56	39	1	51	20.19	0.81	6	1	1.049	52.17	96.469	1	1	6	13	908914	4914383	1	1	6	12	4914383	4914383	4914383	258082	129853	4914383	4914383	258082	139646	52.22	4857450	4699705	4946913	4946913	4945425	4933159	4914383	4933159	4914383
2014LSAL04847	18	18	10	3	1	3	1	4384	49	1.75	43	1	54	20.01	0.95	14	3	1.043	52.15	96.387	1	1	6	13	940663	4883879	1	1	6	12	4883879	4883879	4883879	257250	122130	4883879	4883879	257250	129593	52.22	4857450	4686673	4938675	4938675	4935576	4914264	4883879	4914264	4883879
2014LSAL05406	38	38	13	4	1	6	1	4403	42	2.05	41	1	53	18.58	0.89	35	2	1.086	52.2	96.498	1	1	6	15	908525	5092052	1	1	6	13	5092052	5092052	5092052	226032	111198	5092052	5092052	226032	140012	52.22	4857450	4916798	5180711	5180711	5167472	5139154	5092052	5152865	5092052
2014LSAL05595	10	10	7	3	1	3	1	4383	46	2.24	49	1	48	20.93	0.86	6	3	1.037	52.17	96.484	1	1	5	10	916381	4857916	1	1	5	10	4857916	4857916	4857916	303330	146212	4857916	4857916	303330	146212	52.22	4857450	4692311	4907427	4907427	4905893	4894106	4857916	4894106	4857916
2014_01905	36	36	22	8	2	13	1	4393	46	2.69	46	1	46	20.56	0.93	33	2	1.086	52.22	96.538	1	1	5	12	907037	5089753	1	1	5	9	5089753	5089753	5089753	299907	110328	5089753	5089753	299907	223164	52.22	4857450	4917175	5261662	5261662	5256208	5197967	5120977	5231837	5089753
2014_02034	47	47	23	9	2	13	1	4388	46	2.35	41	1	52	21.45	0.93	44	2	1.039	52.15	96.458	1	1	5	13	906689	4865712	1	1	5	12	4865712	4865712	4865712	300067	85444	4865712	4865712	300067	91126	52.22	4857450	4690022	5052485	5052485	5041773	4989631	4901717	5013706	4865712
2014_02059	31	31	24	10	3	15	2	4387	49	2.3	53	2	49	21.44	0.99	27	2	1.038	52.15	96.484	1	2	5	12	914346	2690708	1	2	5	10	4865806	2690708	2175098	282049	88903	2690708	2175098	282049	146228	52.22	4857450	4692440	5049426	5049426	5046262	4991531	4897015	5021952	4865806
10CEB01160SAL	1196	1196	13	3	2	6	2	4396	52	2.32	46	2	55	20.18	1.14	1194	0	1.036	51.92	96.695	1	2	7	15	638434	2705521	1	2	6	11	4865883	2705521	2160362	314476	81330	2705521	2160362	354465	118197	52.22	4857450	4700218	5246628	5246628	4923445	4887090	4865883	4906005	4865883
10CEB1014SAL	1666	1666	23	2	2	4	1	4380	42	2.39	46	1	49	19.24	1.28	1664	0	1.012	51.64	96.298	1	1	6	14	855913	4732154	1	1	5	10	4732154	4732154	4732154	287692	81340	4732154	4732154	387933	149621	52.22	4857450	4681266	5332144	5332144	4827491	4769738	4769738	4783584	4732154
10CEB1045SAL	16	16	13	7	4	9	1	4476	36	1.68	40	1	36	6.93	1.09	15	0	1.003	52.2	97.776	1	1	5	9	919283	4762027	1	1	5	8	4762027	4762027	4762027	438510	202003	4762027	4762027	438510	222937	52.22	4857450	4752651	4947046	4947046	4945531	4922507	4873221	4933905	4762027
10CEB1096SAL	35	35	10	4	3	5	1	4384	59	2.69	58	1	58	21.68	1.63	34	0	1.029	52.11	96.478	1	1	7	14	637012	4822327	1	1	7	14	4822327	4822327	4822327	236945	129496	4822327	4822327	236945	129496	52.22	4857450	4690463	4966694	4966694	4953449	4935533	4914326	4942644	4822327
10CEB1121SAL	19	19	12	4	1	9	1	4385	61	2.26	59	1	61	15.07	1.55	17	0	1.022	52.12	96.557	1	1	7	15	462271	4795012	1	1	7	15	4795012	4795012	4795012	229943	102762	4795012	4795012	229943	102762	52.22	4857450	4694133	4904307	4904307	4902508	4851843	4795012	4889348	4795012
10CEB1178SAL	10	10	7	1	1	2	1	4409	43	2.13	43	1	38	19.67	1.17	8	1	1.031	52.15	96.723	1	1	4	9	919277	4844804	1	1	4	9	4844804	4844804	4844804	438794	166351	4844804	4844804	438794	166351	52.22	4857450	4701874	4863438	4863438	4862732	4844804	4844804	4850105	4844804
10CEB180SAL	27	27	10	6	2	6	2	4419	43	2.89	50	1	42	19.65	1.4	26	0	1.01	52.15	97.008	1	1	5	10	862213	4757933	1	1	5	10	4757933	4757933	4757933	430228	149744	4757933	4757933	430228	149744	52.22	4857450	4715350	4927726	4927726	4922977	4911263	4849793	4911263	4849793
10CEB186SAL	46	46	22	8	5	11	3	4396	45	3	44	1	48	20.32	1.28	44	1	1.037	51.86	96.657	1	1	7	16	498525	4868686	1	1	6	13	4868686	4868686	4868686	333087	86931	4868686	4868686	354465	134960	52.22	4857450	4698296	5214918	5214918	5204041	5156373	5103248	5176772	5016992
10CEB458SAL	98	98	11	5	3	5	3	4430	47	2.56	49	2	49	31.68	1.2	96	0	1.025	52.07	97.214	1	2	6	14	765891	3420156	1	2	6	13	4838652	3420156	1418496	254320	100597	3420156	1418496	254320	110931	52.22	4857450	4725036	5009681	5009681	4982386	4970921	4932657	4970921	4932657
10CEB498SAL	4500	4500	38	1	1	1	1	4412	42	3.69	45	1	42	26.94	1.29	4499	0	1.022	51.46	96.976	1	1	6	30	952520	4816091	1	1	4	9	4816091	4816091	4816091	303205	2521	4816091	4816091	438511	149744	52.22	4857450	4713916	6265216	6265216	4877336	4816091	4816091	4816091	4816091
10CEB506SAL	29	29	14	8	6	9	5	4392	57	2.05	55	4	49	21.87	1.21	25	0	1.026	52.11	96.573	2	3	6	11	636858	1713710	2	3	6	11	4813253	1293207	1021755	330840	178542	1293207	1021755	330840	178542	52.22	4857450	4695317	4968782	4968782	4959824	4940535	4907232	4947646	4874736
10CEB607SAL	3259	3259	25	5	5	5	4	4415	52	2.72	55	3	51	30.01	1.37	3256	0	1.027	51.59	96.868	2	3	7	23	918345	2860544	1	2	5	11	4834122	1323552	650026	202683	36176	2860544	1323552	363246	129985	52.22	4857450	4709218	5966007	5966007	5010798	4971528	4971528	4971528	4941059
10CEB656SAL	2762	2762	28	4	3	5	3	4394	46	1.9	55	2	49	21.84	1.21	2760	0	1.028	51.64	96.514	1	2	9	21	520613	3464199	1	2	7	12	4817175	3464199	1352976	209352	45135	3464199	1352976	237157	178284	52.22	4857450	4693133	5782563	5782563	4974193	4923366	4911270	4930477	4911270
10CEB740SAL	41	41	15	7	3	7	3	4407	51	3.46	64	2	61	34.06	1.43	39	0	1.029	52.06	96.963	1	1	9	18	438279	4396787	1	1	9	17	4844236	4396787	4396787	201570	100599	4396787	4396787	201570	110280	52.22	4857450	4714444	5024207	5024207	5014062	5000109	4936080	5000109	4936080
10CEB746SAL	2108	2108	17	2	2	2	2	4419	47	2.51	49	1	46	18.49	1.23	2107	0	1.022	51.79	96.974	1	1	6	14	533268	4813560	1	1	5	10	4813560	4813560	4813560	439393	81304	4813560	4813560	447740	155452	52.22	4857450	4715269	5522288	5522288	4938039	4907568	4907568	4907568	4907568
10CEB992SAL	1201	1201	14	6	3	8	1	4475	36	1.66	36	1	38	8.57	1.02	1200	0	1.01	52.01	97.771	1	1	4	8	1203721	4798651	1	1	4	7	4798651	4798651	4798651	460647	201927	4798651	4798651	460647	224153	52.22	4857450	4751691	5274189	5274189	4950497	4924333	4875047	4935731	4798651
11CEB3465SAL	49	49	10	4	3	7	3	4402	50	2.02	45	3	43	20.47	0.88	43	2	1.045	52.09	96.771	2	2	5	11	942913	2447927	1	2	5	11	4912261	2236392	2236392	300086	149894	2447927	2236392	300086	149894	52.22	4857450	4760473	4975590	4975590	4960017	4934042	4912261	4953367	4912261
11CEB3469SAL	23	23	13	6	4	8	4	4397	53	2.22	47	3	55	22.64	0.76	17	3	1.056	52.03	96.585	2	2	7	14	636990	2402642	2	2	7	13	4954333	2078060	2078060	237557	149805	2078060	2078060	237557	155500	52.22	4857450	4769207	5099337	5099337	5092974	5069506	5028096	5085824	5028096
11CEB5423SAL	10	10	8	5	4	5	1	4415	44	2.19	45	1	31	19.85	0.9	9	0	1.015	52.17	96.988	1	1	4	7	1203584	4779520	1	1	4	7	4779520	4779520	4779520	439644	223212	4779520	4779520	439644	223212	52.22	4857450	4714607	4896048	4896048	4894952	4888597	4873149	4888597	4779520
11CEB5897SAL	7	7	6	5	3	6	1	4422	36	2.25	35	1	32	19.8	0.56	6	0	1.006	52.21	97.019	1	1	3	7	1341665	4743032	1	1	3	7	4743032	4743032	4743032	525036	173456	4743032	4743032	525036	173456	52.22	4857450	4716100	4843244	4843244	4842424	4833371	4807930	4842424	4743032
11CEB5898SAL	7	7	5	4	4	5	1	4425	35	2.48	39	1	28	19.58	0.66	6	0	1.013	52.2	97.028	1	1	3	8	1392407	4772998	1	1	3	8	4772998	4772998	4772998	529027	149571	4772998	4772998	529027	149571	52.22	4857450	4747178	4873355	4873355	4872259	4863156	4863156	4872259	4772998
11CEB5899SAL	7	7	6	5	3	6	1	4426	33	2.55	37	1	30	20.16	0.68	6	0	1.007	52.22	97.011	1	1	4	7	1208462	4747586	1	1	4	7	4747586	4747586	4747586	527571	214537	4747586	4747586	527571	214537	52.22	4857450	4722090	4847694	4847694	4846874	4837821	4812470	4846874	4747586
11CEB6382SAL	14	14	10	3	2	7	2	4406	49	1.85	46	1	47	19.59	1.06	10	2	1.032	52.06	96.766	1	1	5	12	951556	4850960	1	1	5	11	4850960	4850960	4850960	246870	139896	4850960	4850960	246870	142273	52.22	4857450	4708015	5002247	5002247	5000018	4967314	4945533	4992001	4945533
11CEB6976SAL	10	10	7	4	4	4	3	4426	40	2.25	46	2	38	19.12	0.95	8	0	1.019	52.16	97.036	1	1	5	9	909911	4575897	1	1	5	9	4804006	4575897	4575897	405681	149571	4575897	4575897	405681	149571	52.22	4857450	4741106	4923261	4923261	4921891	4912780	4912780	4912780	4869557
11CEB7020SAL	25	25	14	6	2	8	2	4407	46	1.9	47	1	51	23.57	1.01	18	5	1.038	52.09	96.619	1	1	8	16	592914	4870296	1	1	8	15	4870296	4870296	4870296	225992	99171	4870296	4870296	225992	110628	52.22	4857450	4752405	5032529	5032529	5025828	4997789	4931747	5014107	4931747
12CEB211SAL	10	10	7	4	4	4	3	4220	40	2.09	44	2	38	17.87	0.85	8	0	1.015	52.19	92.615	1	1	5	10	909669	4226896	1	1	5	11	4567072	4226896	4226896	290183	149571	4226896	4226896	290183	142374	52.22	4857450	4502037	4686293	4686293	4684950	4675839	4675839	4675839	4632627
12CEB4903SAL	13	13	7	4	3	6	3	4385	49	1.31	39	1	49	11.51	0.94	10	1	1.027	52.02	96.063	1	1	6	12	907955	4791258	1	1	5	11	4791258	4791258	4791258	244581	149043	4791258	4791258	261501	150007	52.22	4857450	4696132	4977416	4977416	4974880	4960187	4938406	4971970	4938406
12CEB70SAL	17	17	11	3	3	6	2	4384	58	2.7	61	1	45	20.42	1.05	16	0	1.009	52.1	96.704	1	1	6	13	638098	4741792	1	1	6	13	4741792	4741792	4741792	337423	141914	4741792	4741792	337423	141914	52.22	4857450	4703570	4869189	4869189	4865874	4829444	4829444	4848468	4792026
13CEB1205SAL	10	10	7	3	2	3	2	4388	49	2.46	50	2	48	18.49	1.19	6	1	1.034	52.17	96.435	1	1	5	10	944065	4114965	1	1	5	10	4844523	4114965	4114965	354641	149840	4114965	4114965	354641	149840	52.22	4857450	4690630	4881681	4881681	4880193	4866304	4844523	4866304	4844523
13CEB429SAL	20	20	7	5	3	7	3	4434	46	1.88	44	2	49	13.4	1.07	15	1	1.021	52.12	97.217	1	2	7	15	507390	2692022	1	2	7	14	4822373	2692022	2130351	223646	104235	2692022	2130351	223646	110934	52.22	4857450	4727829	4956027	4956027	4952781	4937143	4895127	4952781	4895127
13CEB431SAL	8	8	6	3	2	5	2	4428	45	1.42	39	1	47	11.78	0.95	6	1	1.021	52.12	97.189	1	1	5	12	907800	4820863	1	1	5	11	4820863	4820863	4820863	244581	113294	4820863	4820863	244581	149043	52.22	4857450	4725384	4950601	4950601	4950145	4935452	4913671	4947235	4913671
13CEB432SAL	9	9	6	3	2	5	2	4433	42	1.89	41	1	44	12.07	1.09	6	1	1.021	52.12	97.192	1	1	5	11	907676	4820841	1	1	5	11	4820841	4820841	4820841	244581	149043	4820841	4820841	244581	149043	52.22	4857450	4725992	4951053	4951053	4950205	4935512	4913731	4947295	4913731
13CEB808SAL	23	23	12	6	4	7	4	4404	52	2.13	47	3	50	24.01	1.03	18	2	1.031	52.11	96.644	1	2	8	15	532798	2554874	1	2	7	14	4837551	2554874	1502267	226342	104773	2554874	1502267	237732	105310	52.22	4857450	4701155	4973552	4973552	4967132	4952828	4911367	4959983	4911367
2011_10159	20	20	8	6	2	8	2	4408	45	2.19	42	2	39	18.58	0.91	18	0	1.006	52.19	96.94	1	1	4	10	954599	3942932	1	1	4	10	4738233	3942932	3942932	392630	131134	3942932	3942932	392630	131134	52.22	4857450	4712206	4829030	4829030	4824825	4808914	4738233	4824825	4738233
2011_10160	41	41	3	2	2	2	2	4414	43	2.12	39	2	29	18.92	0.8	39	0	1.006	52.17	96.972	1	1	4	8	1207042	4186473	1	1	4	9	4740593	4186473	4186473	324489	200570	4186473	4186473	324489	149571	52.22	4857450	4713586	4755996	4755996	4741760	4740593	4740593	4740593	4740593
2011_10162	8	8	6	5	3	6	1	4411	45	2.34	45	1	36	19.42	1.03	7	0	1.007	52.2	96.973	1	1	6	12	637193	4741181	1	1	6	12	4741181	4741181	4741181	223214	142258	4741181	4741181	223214	142258	52.22	4857450	4714467	4841609	4841609	4840513	4831458	4806073	4840513	4741181
2011_10163	7	7	5	3	2	5	1	4354	44	2.34	47	1	38	20.94	0.92	6	0	1.006	52.21	95.775	1	1	5	11	671358	4681860	1	1	5	12	4681860	4681860	4681860	392750	149571	4681860	4681860	392750	142248	52.22	4857450	4655588	4757055	4757055	4755959	4737802	4717474	4755959	4681860
2011_11878	13	13	10	6	4	8	3	4409	46	2.38	46	3	35	19.41	0.93	10	0	1.007	52.2	96.946	1	1	4	9	909560	3880134	1	1	4	9	4740131	3880134	3880134	433518	142258	3880134	3880134	433518	142258	52.22	4857450	4713718	4840292	4840292	4838442	4819125	4772450	4833417	4740131
2012_11007	29	29	7	4	3	5	2	4422	48	1.48	49	1	41	17.53	0.97	27	1	1.021	52.13	97.148	1	1	5	10	931958	4818749	1	1	4	9	4818749	4818749	4818749	391289	149043	4818749	4818749	431623	150074	52.22	4857450	4722999	4947593	4947593	4942114	4931445	4909664	4937464	4878141
2012_11519	9	9	5	3	2	4	2	4413	53	2.31	55	1	35	13.78	0.95	6	1	1.021	52.12	97.088	1	1	4	7	940098	4815953	1	1	4	7	4815953	4815953	4815953	520804	222653	4815953	4815953	520804	222653	52.22	4857450	4720524	4940518	4940518	4939477	4930548	4908767	4936567	4908767
2012_11556	10	10	5	4	3	4	2	4407	57	1.31	52	1	54	12.38	1.02	7	1	1.032	52.12	97.142	1	1	5	12	940377	4868534	1	1	5	11	4868534	4868534	4868534	265214	104833	4868534	4868534	265214	125579	52.22	4857450	4773728	4984185	4984185	4982988	4981248	4959467	4981248	4927917
2013LSAL02229	6	6	4	2	2	2	2	4429	37	3.67	46	2	31	25.8	0.87	3	1	1.02	52.13	97.036	1	1	4	7	942595	4097294	1	1	4	7	4805052	4097294	4097294	520177	304168	4097294	4097294	520177	304168	52.22	4857450	4719895	4811512	4811512	4810956	4805052	4805052	4805052	4805052
2013LSAL02906	23	23	13	6	3	7	2	4404	49	2.36	46	1	49	21.96	0.93	19	3	1.023	52.11	96.647	1	1	7	14	637282	4804400	1	1	6	13	4804400	4804400	4804400	237557	97035	4804400	4804400	254498	97882	52.22	4857450	4700121	4969978	4969978	4963976	4945100	4892227	4952255	4866736
2013LSAL04317	20	20	10	4	2	5	2	4399	53	1.98	48	1	51	21.41	1.02	17	2	1.037	52.11	96.644	1	1	7	15	637250	4868107	1	1	7	14	4868107	4868107	4868107	225908	95800	4868107	4868107	225908	143123	52.22	4857450	4733015	5004133	5004133	4997717	4983321	4941927	4990476	4941927
2014LSAL01170	9	9	5	3	3	3	2	4424	45	2.42	47	1	46	20.92	1.08	5	1	1.016	52.18	97.02	1	1	5	10	671743	4789358	1	1	5	10	4789358	4789358	4789358	430636	198473	4789358	4789358	430636	198473	52.22	4857450	4720433	4887752	4887752	4886468	4881349	4881349	4881349	4849804
2014LSAL01359	27	27	14	4	3	7	2	4404	51	1.75	49	1	53	22.98	0.88	24	2	1.036	52.09	96.655	1	1	6	12	637083	4865237	1	1	5	11	4865237	4865237	4865237	254421	155891	4865237	4865237	368729	174561	52.22	4857450	4730904	5014903	5014903	5007874	4978554	4957303	4996957	4925694
2014LSAL02324	13	13	11	7	3	8	3	4367	49	2.19	49	2	40	22.37	0.77	8	3	1.026	52.12	96.006	1	2	5	12	637218	3209052	1	2	5	11	4785851	3209052	1576799	368517	99179	3209052	1576799	368517	134685	52.22	4857450	4668672	4928572	4928572	4927148	4913232	4847162	4920387	4847162
2014LSAL03800	10	10	7	4	4	4	3	4409	48	2.23	53	1	44	20.11	1.23	4	2	1.017	52.17	96.932	1	1	6	11	542876	4578379	1	1	5	11	4578379	4578379	4578379	305209	149896	4578379	4578379	392470	149896	52.22	4857450	4716363	4888224	4888224	4887210	4880984	4880984	4880984	4849439
2014LSAL04138	11	11	7	3	3	3	2	4416	45	2.66	49	2	42	27.79	0.96	5	1	1.024	52.2	96.896	1	1	6	13	652033	4815829	1	1	6	12	4817153	4815829	4815829	282088	121236	4815829	4815829	282088	123476	52.22	4857450	4711521	4917296	4917296	4916454	4907837	4907837	4907837	4876294
2014LSAL04593	3	3	2	2	2	2	2	4431	38	2.84	48	1	32	21.02	0.76	2	0	1.014	52.18	97.17	1	1	4	7	965934	4784149	1	1	4	7	4784149	4784149	4784149	520545	257512	4784149	4784149	520545	257512	52.22	4857450	4726358	4878280	4878280	4878033	4878033	4878033	4878033	4878033
2014LSAL04713	21	21	11	5	3	6	2	4405	47	2.62	43	1	51	24.71	0.89	18	2	1.03	52.11	96.64	1	1	7	14	637318	4833762	1	1	7	14	4833762	4833762	4833762	237557	105310	4833762	4833762	237557	105310	52.22	4857450	4700392	4969325	4969325	4963323	4949018	4915395	4956173	4886664
2014LSAL04863	3	3	2	2	2	2	2	4432	32	2.92	43	1	31	20.89	0.57	2	0	1.018	52.19	97.168	1	1	4	8	943768	4803892	1	1	4	8	4803892	4803892	4803892	520523	203176	4803892	4803892	520523	203176	52.22	4857450	4745932	4898013	4898013	4897766	4897766	4897766	4897766	4897766
2014LSAL05090	7	7	2	2	2	2	2	4428	38	2.76	54	1	30	20.29	1.03	6	0	1.026	52.19	97.124	1	1	3	6	940760	4840446	1	1	3	6	4840446	4840446	4840446	638089	265699	4840446	4840446	638089	265699	52.22	4857450	4777445	4936149	4936149	4934406	4934406	4934406	4934406	4934406
2014LSAL05112	5	5	5	3	3	3	3	4416	39	2.44	40	2	42	26.6	0.87	3	0	1.025	52.2	96.833	1	1	6	12	587914	4214684	1	1	6	12	4820364	4214684	4214684	315017	140197	4214684	4214684	315017	140197	52.22	4857450	4707464	4920057	4920057	4920057	4914208	4914208	4914208	4914208
2014_10516	31	31	2	2	2	2	2	4431	38	2.2	46	1	34	23.2	0.83	29	0	1.021	52.18	97.149	1	1	4	8	964019	4819052	1	1	4	8	4819052	4819052	4819052	521403	202567	4819052	4819052	521403	202567	52.22	4857450	4755677	4920390	4920390	4912930	4912930	4912930	4912930	4912930
2014_10575	40	40	2	2	2	2	2	4433	37	2.46	50	1	33	23.81	0.8	38	0	1.018	52.18	97.109	1	1	5	8	766035	4799333	1	1	5	8	4799333	4799333	4799333	433131	223618	4799333	4799333	433131	223618	52.22	4857450	4740549	4904068	4904068	4893245	4893245	4893245	4893245	4893245
2014_10610	4	4	2	2	2	2	2	4416	45	2.61	52	1	40	20.93	1.11	2	0	1.013	52.18	97.062	1	1	5	9	637481	4777962	1	1	5	9	4777962	4777962	4777962	440099	172729	4777962	4777962	440099	172729	52.22	4857450	4718797	4872283	4872283	4871806	4871806	4871806	4871806	4871806
2014_10611	6	6	2	2	2	2	2	4418	49	2.8	57	1	38	22.51	0.96	3	0	1.014	52.17	97.053	1	1	5	10	637874	4778190	1	1	5	9	4778190	4778190	4778190	434388	149594	4778190	4778190	434388	225759	52.22	4857450	4719288	4873292	4873292	4872038	4872038	4872038	4872038	4872038
2014_10612	17	17	4	4	3	4	3	4416	51	2.46	61	2	37	21.67	0.9	14	0	1.015	52.16	97.092	1	2	4	9	970816	2875537	1	2	4	9	4788509	2875537	1912972	519724	154406	2875537	1912972	519724	154406	52.22	4857450	4722278	4886423	4886423	4882410	4882410	4870013	4882410	4870013
2014_10613	25	25	4	4	4	4	4	4416	39	2.61	53	3	33	24.22	0.78	22	0	1.015	52.17	96.892	1	2	5	8	602143	2494332	1	2	5	8	4775076	2494332	1974254	431388	265340	2494332	1974254	431388	265340	52.22	4857450	4716603	4875022	4875022	4868900	4868900	4868900	4868900	4868900
2014_10614	4	4	3	3	3	3	3	4416	47	3.01	57	2	33	20.25	0.99	2	0	1.013	52.18	97.078	1	1	4	7	964206	4010768	1	1	4	7	4778169	4010768	4010768	520059	251265	4010768	4010768	520059	251265	52.22	4857450	4720336	4872282	4872282	4872035	4872035	4872035	4872035	4872035
2014_10615	4	4	2	2	2	2	2	4422	40	2.8	54	1	36	22.95	1.01	3	0	1.014	52.18	97.064	1	1	4	8	941088	4778871	1	1	4	8	4778871	4778871	4778871	441616	223410	4778871	4778871	441616	223410	52.22	4857450	4720409	4873241	4873241	4872717	4872717	4872717	4872717	4872717
2014_10616	32	32	3	3	2	3	2	4422	40	2.69	52	1	30	21.05	0.88	31	0	1.014	52.16	97.097	1	1	4	7	847845	4781315	1	1	4	7	4781315	4781315	4781315	522248	304445	4781315	4781315	522248	304445	52.22	4857450	4720847	4886734	4886734	4875215	4875215	4862814	4875215	4862814
2014_10841	36	36	13	6	4	7	3	4390	59	2.73	48	2	62	25.22	1.07	31	3	1.023	52.09	96.568	1	2	10	19	362087	3199759	1	2	10	18	4799772	3199759	1600013	177336	92760	3199759	1600013	177336	93044	52.22	4857450	4696379	4970504	4970504	4959518	4940381	4906752	4947536	4881256
2014_10894	45	45	13	6	4	7	2	4366	47	2.43	40	2	44	24.32	0.69	39	3	1.029	52.14	95.923	2	2	7	13	600004	2414850	2	2	7	12	4795999	2381149	2381149	253098	129579	2381149	2381149	253098	149618	52.22	4857450	4663678	4942117	4942117	4930145	4911270	4877599	4918425	4795999
2014_10896	49	49	11	4	2	5	2	4404	53	2.85	40	1	54	27.46	0.98	45	3	1.029	52.11	96.647	1	1	8	15	637235	4830017	1	1	8	14	4830017	4830017	4830017	236745	130665	4830017	4830017	236745	145177	52.22	4857450	4700081	4977626	4977626	4964131	4945256	4911601	4952411	4911601
[truncated: 3 more columns]
