# Supplementary material for: A Simple and Robust Statistical Method to Define Genetic Relatedness of Samples Related to Outbreaks at the Genomic Scale – Application to Retrospective Salmonella Foodborne Outbreak Investigations
Source: Front Microbiol. 2019 Oct 24;10:2413. doi: 10.3389/fmicb.2019.02413 (PMC6821717; doi:10.3389/fmicb.2019.02413)
Supplement: TABLE S3 — Negative common logarithms of p-values from non-parametric tests WS (i.e., differences of median values), KS (i.e., differences in distributions), and KW (i.e., differences of mean ranks) assessing statistical differences of pairwise differences of genomic features at the core (i.e., approaches ‘SNPs-1,’ ‘SNPs-2,’ and ‘cgMLST’), accessory (i.e., approaches ‘genes’) and pangenome (i.e., approaches ‘kmers’ and ‘wgMLST’) scales in order to investigate food poisoning outbreaks of 192 S. Typhimurium (i.e., outbreaks #1 and #2; n = 66) and S. 1,4,[5],12:i:- (i.e., outbreaks #3 and #4; n = 126). The ‘SNPs’ approaches were performed including (i.e., ‘SNPs-1’) or excluding (i.e., ‘SNPs-2’) SNPs from recombination events identified with ClonalFrameML. The R script ‘matrix2association’ estimates statistical differences between two lists of pairwise differences existing across all genomes known to be involved in a studied outbreak (i.e., outbreak tested set: TS) and between these genomes and an unknown genome (i.e., outbreak control C+ or non-outbreak control C−) in order to assign (i.e., absence of statistical differences: H0 conserved), or not (i.e., presence of statistical differences: H0 rejected), this tested genome to the outbreak of interest. The approaches ‘SNPs-1,’ ‘SNP-2,’ ‘genes,’ ‘kmers,’ ‘cgMLST,’ and ‘wgMLST’ were performed with the workflows iVARCall2 with and without ClonalFrameML, ARTWork-Roary, ARTWork-QuickPhylo, and BioNumerics (Applied Maths), respectively. [file Table_3.XLSX]

## Sheet: Typhimurium
											Outbreak 1																		Outbreak 2
											Test realized with an EG and C+																		Test realized with an EG and C+
											SNPs-1 (i.e. with recombination events)			SNPs-2 (i.e. without recombination events)			genes			kmers			cgMLST			wgMLST			SNPs-1 (i.e. with recombination events)			SNPs-2 (i.e. without recombination events)			genes			kmers			cgMLST			wgMLST
Sample ID	Serovar	Sequence type	Date of sampling	Primary Source	Matrix	Department	Outbreak nb	Confirmed cases (TS) Outbreak positive control (C+)	Non-outbreak negative control (C-) relative to the outbreak #1	Non-outbreak negative control (C-) relative to the outbreak #2	Test1 : Wilcoxon (p value)	Test2 : Kolmogorov (p value)	Test3 : Kruskal (p value)	Test1 : Wilcoxon (p value)	Test2 : Kolmogorov (p value)	Test3 : Kruskal (p value)	Test1 : Wilcoxon (p value)	Test2 : Kolmogorov (p value)	Test3 : Kruskal (p value)	Test1 : Wilcoxon (p value)	Test2 : Kolmogorov (p value)	Test3 : Kruskal (p value)	Test1 : Wilcoxon (p value)	Test2 : Kolmogorov (p value)	Test3 : Kruskal (p value)	Test1 : Wilcoxon (p value)	Test2 : Kolmogorov (p value)	Test3 : Kruskal (p value)	Test1 : Wilcoxon (p value)	Test2 : Kolmogorov (p value)	Test3 : Kruskal (p value)	Test1 : Wilcoxon (p value)	Test2 : Kolmogorov (p value)	Test3 : Kruskal (p value)	Test1 : Wilcoxon (p value)	Test2 : Kolmogorov (p value)	Test3 : Kruskal (p value)	Test1 : Wilcoxon (p value)	Test2 : Kolmogorov (p value)	Test3 : Kruskal (p value)	Test1 : Wilcoxon (p value)	Test2 : Kolmogorov (p value)	Test3 : Kruskal (p value)	Test1 : Wilcoxon (p value)	Test2 : Kolmogorov (p value)	Test3 : Kruskal (p value)
10CEB180SAL	S. Typhimurium	19	not specified	Other poultry		13 - Bouches-Du-Rhône			C-	C-	0.00681624	0.0164595	0.0100514	0.0136325	0.0164595	0.0100514	0.0047619	0.00952381	0.0105152	0.00544603	0.0164595	0.00788758	0.00469409	0.0164595	0.0067177	0.00531695	0.0164595	0.00768579	0.000251611	0.000378884	0.000434606	0.000251611	0.000378884	0.000434606	0.000253756	0.000378884	0.000438391	0.000209442	0.000378884	0.000360362	0.000149216	0.000378884	0.000254892	0.000207569	0.000207569	0.00035707
10CEB186SAL	S. Typhimurium	34	08/01/2010	Other mammals		60 - Oise			C-	C-	0.0066729	0.0164595	0.00982327	0.0133458	0.0164595	0.00982327	0.0047619	0.00952381	0.0105152	0.00544603	0.0164595	0.00788758	0.00469409	0.0164595	0.0067177	0.00531695	0.0164595	0.00768579	0.000254834	0.000378884	0.000440292	0.000254834	0.000378884	0.000440292	0.000256999	0.000378884	0.000444112	0.000209442	0.000378884	0.000360362	0.000128254	0.000378884	0.000218379	0.000207569	0.000207569	0.00035707
10CEB458SAL	S. Typhimurium	19	not specified	Other poultry	Chicken meat	85 - Vendée			C-	C-	0.0066729	0.0164595	0.00982327	0.0133458	0.0164595	0.00982327	0.0047619	0.00952381	0.0105152	0.00544603	0.0164595	0.00788758	0.00469409	0.0164595	0.0067177	0.00531695	0.0164595	0.00768579	0.000253756	0.000378884	0.000438391	0.000253756	0.000378884	0.000438391	0.000258086	0.000378884	0.000446031	0.000209442	0.000378884	0.000360362	0.000128254	0.000378884	0.000218379	0.000207569	0.000207569	0.00035707
10CEB498SAL	S. Typhimurium	568	29/01/2010	Cattle	Dairy products	74 - Haute-Savoie			C-	C-	0.0066729	0.0164595	0.00982327	0.0133458	0.0164595	0.00982327	0.00696096	0.0164595	0.010282	0.00544603	0.0164595	0.00788758	0.00469409	0.0164595	0.0067177	0.00531695	0.0164595	0.00768579	0.000254834	0.000378884	0.000440292	0.000254834	0.000378884	0.000440292	0.000256999	0.000378884	0.000444112	0.000209442	0.000378884	0.000360362	0.000128254	0.000378884	0.000218379	0.000207569	0.000207569	0.00035707
10CEB506SAL	S. Typhimurium	19	26/01/2010	Pigs	Pork	49 - Maine-Et-Loire			C-	C-	0.0066729	0.0164595	0.00982327	0.0133458	0.0164595	0.00982327	0.0047619	0.00952381	0.0105152	0.00544603	0.0164595	0.00788758	0.00469409	0.0164595	0.0067177	0.00531695	0.0164595	0.00768579	0.000255915	0.000378884	0.000442199	0.000255915	0.000378884	0.000442199	0.000258086	0.000378884	0.000446031	0.000209442	0.000378884	0.000360362	0.000128254	0.000378884	0.000218379	0.000207569	0.000207569	0.00035707
10CEB607SAL	S. Typhimurium	19	not specified	Other poultry	Other meat	40 - Landes			C-	C-	0.0066729	0.0164595	0.00982327	0.0133458	0.0164595	0.00982327	0.0047619	0.00952381	0.0105152	0.00544603	0.0164595	0.00788758	0.00469409	0.0164595	0.0067177	0.00531695	0.0164595	0.00768579	0.000254834	0.000378884	0.000440292	0.000254834	0.000378884	0.000440292	0.000258086	0.000378884	0.000446031	0.000206636	0.000378884	0.000355432	0.000149216	0.000378884	0.000254892	0.000207569	0.000207569	0.00035707
10CEB656SAL	S. Typhimurium	19	02/02/2010	Cattle		80 - Somme			C-	C-	0.0066729	0.0164595	0.00982327	0.0133458	0.0164595	0.00982327	0.0047619	0.00952381	0.0105152	0.00544603	0.0164595	0.00788758	0.00469409	0.0164595	0.0067177	0.00531695	0.0164595	0.00768579	0.000253756	0.000378884	0.000438391	0.000253756	0.000378884	0.000438391	0.000258086	0.000378884	0.000446031	0.000209442	0.000378884	0.000360362	0.000128254	0.000378884	0.000218379	0.000207569	0.000207569	0.00035707
10CEB740SAL	S. Typhimurium	19	not specified	Other	Composite food	85 - Vendée			C-	C-	0.0066729	0.0164595	0.00982327	0.0133458	0.0164595	0.00982327	0.00696096	0.0164595	0.010282	0.00544603	0.0164595	0.00788758	0.00469409	0.0164595	0.0067177	0.00531695	0.0164595	0.00768579	0.000250543	0.000378884	0.000432722	0.000250543	0.000378884	0.000432722	0.000258086	0.000378884	0.000446031	0.000209442	0.000378884	0.000360362	0.000128254	0.000378884	0.000218379	0.000207569	0.000207569	0.00035707
10CEB746SAL	S. Typhimurium	19	not specified	Other poultry		46 - Lot			C-	C-	0.00681624	0.0164595	0.0100514	0.0136325	0.0164595	0.0100514	0.0047619	0.00952381	0.0105152	0.00544603	0.0164595	0.00788758	0.00469409	0.0164595	0.0067177	0.00531695	0.0164595	0.00768579	0.000254834	0.000378884	0.000440292	0.000254834	0.000378884	0.000440292	0.000256999	0.000378884	0.000444112	0.000209442	0.000378884	0.000360362	0.000128254	0.000378884	0.000218379	0.000207569	0.000207569	0.00035707
10CEB992SAL	S. Typhimurium	19	23/02/2010	Cattle	Beef	14 - Calvados			C-	C-	0.0066729	0.0164595	0.00982327	0.0133458	0.0164595	0.00982327	0.0047619	0.00952381	0.0105152	0.00544603	0.0164595	0.00788758	0.00469409	0.0164595	0.0067177	0.00531695	0.0164595	0.00768579	0.000254834	0.000378884	0.000440292	0.000254834	0.000378884	0.000440292	0.000258086	0.000378884	0.000446031	0.000209442	0.000378884	0.000360362	0.000128254	0.000378884	0.000218379	0.000207569	0.000207569	0.00035707
10CEB1014SAL	S. Typhimurium	2066	not specified	Eco-system		06 - Alpes-Maritimes			C-	C-	0.0066729	0.0164595	0.00982327	0.0133458	0.0164595	0.00982327	0.0047619	0.00952381	0.0105152	0.00544603	0.0164595	0.00788758	0.00469409	0.0164595	0.0067177	0.00531695	0.0164595	0.00768579	0.000250543	0.000378884	0.000432722	0.000250543	0.000378884	0.000432722	0.000256999	0.000378884	0.000444112	0.000206636	0.000378884	0.000355432	0.000128254	0.000378884	0.000218379	0.000207569	0.000207569	0.00035707
10CEB1045SAL	S. Typhimurium	19	25/02/2010	Cattle	Beef	14 - Calvados			C-	C-	0.0066729	0.0164595	0.00982327	0.0133458	0.0164595	0.00982327	0.0047619	0.00952381	0.0105152	0.00544603	0.0164595	0.00788758	0.00469409	0.0164595	0.0067177	0.00531695	0.0164595	0.00768579	0.000254834	0.000378884	0.000440292	0.000254834	0.000378884	0.000440292	0.000256999	0.000378884	0.000444112	0.000209442	0.000378884	0.000360362	0.000128254	0.000378884	0.000218379	0.000207569	0.000207569	0.00035707
10CEB1096SAL	S. Typhimurium	19	not specified	Other	Composite food	85 - Vendée			C-	C-	0.0066729	0.0164595	0.00982327	0.0133458	0.0164595	0.00982327	0.0047619	0.00952381	0.0105152	0.00544603	0.0164595	0.00788758	0.00469409	0.0164595	0.0067177	0.00531695	0.0164595	0.00768579	0.000255915	0.000378884	0.000442199	0.000255915	0.000378884	0.000442199	0.000253756	0.000378884	0.000438391	0.000209442	0.000378884	0.000360362	0.000128254	0.000378884	0.000218379	0.000207569	0.000207569	0.00035707
10CEB1121SAL	S. Typhimurium	19	04/11/2009	Pigs	Pork	42 - Loire			C-	C-	0.0066729	0.0164595	0.00982327	0.0133458	0.0164595	0.00982327	0.0047619	0.00952381	0.0105152	0.00544603	0.0164595	0.00788758	0.00469409	0.0164595	0.0067177	0.00531695	0.0164595	0.00768579	0.000254834	0.000378884	0.000440292	0.000254834	0.000378884	0.000440292	0.000255915	0.000378884	0.000442199	0.000209442	0.000378884	0.000360362	0.000128254	0.000378884	0.000218379	0.000207569	0.000207569	0.00035707
10CEB01160SAL	S. Typhimurium	34	06/03/2010	Pigs	Pork	71 - Saône-Et-Loire			C-	C-	0.0066729	0.0164595	0.00982327	0.0133458	0.0164595	0.00982327	0.00696096	0.0164595	0.010282	0.00544603	0.0164595	0.00788758	0.00469409	0.0164595	0.0067177	0.00531695	0.0164595	0.00768579	0.000251611	0.000378884	0.000434606	0.000251611	0.000378884	0.000434606	0.000256999	0.000378884	0.000444112	0.000209442	0.000378884	0.000360362	0.000128254	0.000378884	0.000218379	0.000207569	0.000207569	0.00035707
10CEB1178SAL	S. Typhimurium	34	09/03/2010	Layers	not specified	55 - Meuse			C-	C-	0.0066729	0.0164595	0.00982327	0.0133458	0.0164595	0.00982327	0.0047619	0.00952381	0.0105152	0.00544603	0.0164595	0.00788758	0.00469409	0.0164595	0.0067177	0.00531695	0.0164595	0.00768579	0.000254834	0.000378884	0.000440292	0.000254834	0.000378884	0.000440292	0.000256999	0.000378884	0.000444112	0.000209442	0.000378884	0.000360362	0.000128254	0.000378884	0.000218379	0.000207569	0.000207569	0.00035707
11CEB3465SAL	S. Typhimurium	34	2011-06-20	Pigs	Pork	15 - Cantal			C-	C-	0.0066729	0.0164595	0.00982327	0.0133458	0.0164595	0.00982327	0.0047619	0.00952381	0.0105152	0.00544603	0.0164595	0.00788758	0.00469409	0.0164595	0.0067177	0.00531695	0.0164595	0.00768579	0.000254834	0.000378884	0.000440292	0.000254834	0.000378884	0.000440292	0.000256999	0.000378884	0.000444112	0.000209442	0.000378884	0.000360362	0.000128254	0.000378884	0.000218379	0.000207569	0.000207569	0.00035707
11CEB3469SAL	S. Typhimurium	19	2011-06-20	Pigs	Pork	15 - Cantal			C-	C-	0.0066729	0.0164595	0.00982327	0.0133458	0.0164595	0.00982327	0.0047619	0.00952381	0.0105152	0.00544603	0.0164595	0.00788758	0.00469409	0.0164595	0.0067177	0.00531695	0.0164595	0.00768579	0.000254834	0.000378884	0.000440292	0.000254834	0.000378884	0.000440292	0.000258086	0.000378884	0.000446031	0.000209442	0.000378884	0.000360362	0.000128254	0.000378884	0.000218379	0.000207569	0.000207569	0.00035707
11CEB5423SAL	S. Typhimurium	19	2011-09-26	Pigs	Pork	38 - Isère			C-	C-	0.00681624	0.0164595	0.0100514	0.0136325	0.0164595	0.0100514	0.304762	0.552381	0.522431	0.289957	0.58597	0.506555	0.00544603	0.0164595	0.00788758	0.00653092	0.0164595	0.00959773	0.000254834	0.000378884	0.000440292	0.000254834	0.000378884	0.000440292	0.000253756	0.000378884	0.000438391	0.000209442	0.000378884	0.000360362	0.000128254	0.000378884	0.000218379	0.000207569	0.000207569	0.00035707
11CEB5897SAL	S. Typhimurium	19	2011-10-14	Pigs	Pork	23 - Creuse	1	TS		C-																			0.000254834	0.000378884	0.000440292	0.000254834	0.000378884	0.000440292	0.000255915	0.000378884	0.000442199	0.000209442	0.000378884	0.000360362	0.000128254	0.000378884	0.000218379	0.000207569	0.000207569	0.00035707
11CEB5898SAL	S. Typhimurium	19	2011-10-14	Pigs	Pork	23 - Creuse	1	TS		C-																			0.000253756	0.000378884	0.000438391	0.000253756	0.000378884	0.000438391	0.000255915	0.000378884	0.000442199	0.000209442	0.000378884	0.000360362	0.000128254	0.000378884	0.000218379	0.000207569	0.000207569	0.00035707
11CEB5899SAL	S. Typhimurium	19	2011-10-14	Pigs	Pork (rillettes)	23 - Creuse	1	TS		C-																			0.000253756	0.000378884	0.000438391	0.000253756	0.000378884	0.000438391	0.000255915	0.000378884	0.000442199	0.000209442	0.000378884	0.000360362	0.000128254	0.000378884	0.000218379	0.000207569	0.000207569	0.00035707
11CEB6382SAL	S. Typhimurium	34	2011-11-09	Pigs	Pork	44 - Loire-Atlantique			C-	C-	0.0066729	0.0164595	0.00982327	0.0133458	0.0164595	0.00982327	0.0047619	0.00952381	0.0105152	0.00544603	0.0164595	0.00788758	0.00469409	0.0164595	0.0067177	0.00531695	0.0164595	0.00768579	0.000254834	0.000378884	0.000440292	0.000254834	0.000378884	0.000440292	0.000256999	0.000378884	0.000444112	0.000209442	0.000378884	0.000360362	0.000128254	0.000378884	0.000218379	0.000207569	0.000207569	0.00035707
11CEB6976SAL	S. Typhimurium	19	2011-12-14	Pigs	Pork	94 - Val-De-Marne			C-	C-	0.0066729	0.0164595	0.00982327	0.0133458	0.0164595	0.00982327	0.304762	0.552381	0.522431	0.289957	0.58597	0.506555	0.00544603	0.0164595	0.00788758	0.0066729	0.0164595	0.00982327	0.000254834	0.000378884	0.000440292	0.000254834	0.000378884	0.000440292	0.000256999	0.000378884	0.000444112	0.000209442	0.000378884	0.000360362	0.000128254	0.000378884	0.000218379	0.000207569	0.000207569	0.00035707
11CEB7020SAL	S. Typhimurium	19	2011-12-13	Other	not specified	15 - Cantal			C-	C-	0.0066729	0.0164595	0.00982327	0.0133458	0.0164595	0.00982327	0.00696096	0.0164595	0.010282	0.00544603	0.0164595	0.00788758	0.00469409	0.0164595	0.0067177	0.00531695	0.0164595	0.00768579	0.000254834	0.000378884	0.000440292	0.000254834	0.000378884	0.000440292	0.000258086	0.000378884	0.000446031	0.000209442	0.000378884	0.000360362	0.000128254	0.000378884	0.000218379	0.000207569	0.000207569	0.00035707
2011_10159	S. Typhimurium	19	not specified	Human	Faeces	23 - Creuse	1	C+		C-	0.219941	0.58597	0.37738	0.439882	0.58597	0.37738	0.542576	0.58597	1	0.544074	0.58597	1	0.00544603	0.0164595	0.00788758	0.00653092	0.0164595	0.00959773	0.000250543	0.000378884	0.000432722	0.000250543	0.000378884	0.000432722	0.000258086	0.000378884	0.000446031	0.000209442	0.000378884	0.000360362	0.000128254	0.000378884	0.000218379	0.000207569	0.000207569	0.00035707
2011_10160	S. Typhimurium	19	not specified	Human	Faeces	23 - Creuse	1	TS		C-																			0.000250543	0.000378884	0.000432722	0.000250543	0.000378884	0.000432722	0.000256999	0.000378884	0.000444112	0.000209442	0.000378884	0.000360362	0.000128254	0.000378884	0.000218379	0.000207569	0.000207569	0.00035707
2011_10162	S. Typhimurium	19	not specified	Human	Faeces	23 - Creuse	1	C+		C-	0.782313	0.998266	0.503754	0.577416	0.998266	0.503754	0.761905	0.552381	0.522431	0.809213	0.998266	0.453255	0.0438344	0.58597	0.067278	0.0066729	0.0164595	0.00982327	0.000255915	0.000378884	0.000442199	0.000255915	0.000378884	0.000442199	0.000258086	0.000378884	0.000446031	0.000209442	0.000378884	0.000360362	0.000128254	0.000378884	0.000218379	0.000207569	0.000207569	0.00035707
2011_10163	S. Typhimurium	19	not specified	Human	Faeces	23 - Creuse	1	C+		C-	0.414559	0.952478	0.746128	0.829118	0.952478	0.746128	0.304762	0.552381	0.522431	0.289957	0.58597	0.506555	0.00544603	0.0164595	0.00788758	0.00653092	0.0164595	0.00959773	0.000250543	0.000378884	0.000432722	0.000250543	0.000378884	0.000432722	0.000256999	0.000378884	0.000444112	0.000209442	0.000378884	0.000360362	0.000128254	0.000378884	0.000218379	0.000207569	0.000207569	0.00035707
2011_11878	S. Typhimurium	19	not specified	Human	Faeces	23 - Creuse	1	C+		C-	0.835799	0.387651	0.384987	0.447164	0.387651	0.384987	0.542857	0.552381	1	0.289957	0.58597	0.506555	0.00544603	0.0164595	0.00788758	0.0066729	0.0164595	0.00982327	0.000250543	0.000378884	0.000432722	0.000250543	0.000378884	0.000432722	0.000256999	0.000378884	0.000444112	0.000209442	0.000378884	0.000360362	0.000128254	0.000378884	0.000218379	0.000207569	0.000207569	0.00035707
12CEB70SAL	S. Typhimurium	34	2011-12-27	Other	not specified	71 - Saône-Et-Loire			C-	C-	0.0066729	0.0164595	0.00982327	0.0133458	0.0164595	0.00982327	0.00696096	0.0164595	0.010282	0.00544603	0.0164595	0.00788758	0.00469409	0.0164595	0.0067177	0.00531695	0.0164595	0.00768579	0.000254834	0.000378884	0.000440292	0.000254834	0.000378884	0.000440292	0.000256999	0.000378884	0.000444112	0.000209442	0.000378884	0.000360362	0.000128254	0.000378884	0.000218379	0.000207569	0.000207569	0.00035707
12CEB211SAL	S. Typhimurium	19	2011-12-14	Pigs	Pork	94 - Val-De-Marne			C-	C-	0.00625115	0.0164595	0.0091544	0.0125023	0.0164595	0.0091544	0.0047619	0.00952381	0.0105152	0.00544603	0.0164595	0.00788758	0.00544603	0.0164595	0.00788758	0.00653092	0.0164595	0.00959773	0.000250543	0.000378884	0.000432722	0.000250543	0.000378884	0.000432722	0.000253756	0.000378884	0.000438391	0.000209442	0.000378884	0.000360362	0.000128254	0.000378884	0.000218379	0.000207569	0.000207569	0.00035707
12CEB4903SAL	S. Typhimurium	19	2012-10-01	Layers		22 - Cotes-D'Armor			C-	C-	0.0066729	0.0164595	0.00982327	0.0133458	0.0164595	0.00982327	0.0047619	0.00952381	0.0105152	0.00544603	0.0164595	0.00788758	0.00469409	0.0164595	0.0067177	0.00531695	0.0164595	0.00768579	0.000254834	0.000378884	0.000440292	0.000254834	0.000378884	0.000440292	0.000255915	0.000378884	0.000442199	0.000209442	0.000378884	0.000360362	0.000128254	0.000378884	0.000218379	0.000207569	0.000207569	0.00035707
2012_11007	S. Typhimurium	19	2012-12-07	Human		75 - Paris			C-	C-	0.0066729	0.0164595	0.00982327	0.0133458	0.0164595	0.00982327	0.00696096	0.0164595	0.010282	0.00544603	0.0164595	0.00788758	0.00469409	0.0164595	0.0067177	0.00531695	0.0164595	0.00768579	0.000254834	0.000378884	0.000440292	0.000254834	0.000378884	0.000440292	0.000256999	0.000378884	0.000444112	0.000209442	0.000378884	0.000360362	0.000128254	0.000378884	0.000218379	0.000207569	0.000207569	0.00035707
2012_11519	S. Typhimurium	19	2012-12-21	Human		75 - Paris			C-	C-	0.0066729	0.0164595	0.00982327	0.0133458	0.0164595	0.00982327	0.0047619	0.00952381	0.0105152	0.00544603	0.0164595	0.00788758	0.00469409	0.0164595	0.0067177	0.00531695	0.0164595	0.00768579	0.000254834	0.000378884	0.000440292	0.000254834	0.000378884	0.000440292	0.000256999	0.000378884	0.000444112	0.000209442	0.000378884	0.000360362	0.000128254	0.000378884	0.000218379	0.000207569	0.000207569	0.00035707
2012_11556	S. Typhimurium	19	2012-12-29	Human		75 - Paris			C-	C-	0.0066729	0.0164595	0.00982327	0.0133458	0.0164595	0.00982327	0.00696096	0.0164595	0.010282	0.00544603	0.0164595	0.00788758	0.00469409	0.0164595	0.0067177	0.00531695	0.0164595	0.00768579	0.000254834	0.000378884	0.000440292	0.000254834	0.000378884	0.000440292	0.000255915	0.000378884	0.000442199	0.000209442	0.000378884	0.000360362	0.000128254	0.000378884	0.000218379	0.000207569	0.000207569	0.00035707
13CEB429SAL	S. Typhimurium	19	2013-01-18	Pigs	Pork	75 - Paris			C-	C-	0.0066729	0.0164595	0.00982327	0.0133458	0.0164595	0.00982327	0.0047619	0.00952381	0.0105152	0.00544603	0.0164595	0.00788758	0.00469409	0.0164595	0.0067177	0.00531695	0.0164595	0.00768579	0.000254834	0.000378884	0.000440292	0.000254834	0.000378884	0.000440292	0.000255915	0.000378884	0.000442199	0.000209442	0.000378884	0.000360362	0.000128254	0.000378884	0.000218379	0.000207569	0.000207569	0.00035707
13CEB431SAL	S. Typhimurium	19	2013-01-18	Pigs	Pork	75 - Paris			C-	C-	0.0066729	0.0164595	0.00982327	0.0133458	0.0164595	0.00982327	0.0047619	0.00952381	0.0105152	0.00544603	0.0164595	0.00788758	0.00469409	0.0164595	0.0067177	0.00531695	0.0164595	0.00768579	0.000254834	0.000378884	0.000440292	0.000254834	0.000378884	0.000440292	0.000258086	0.000378884	0.000446031	0.000209442	0.000378884	0.000360362	0.000128254	0.000378884	0.000218379	0.000207569	0.000207569	0.00035707
13CEB432SAL	S. Typhimurium	19	2013-01-18	Pigs	Pork	75 - Paris			C-	C-	0.0066729	0.0164595	0.00982327	0.0133458	0.0164595	0.00982327	0.0047619	0.00952381	0.0105152	0.00544603	0.0164595	0.00788758	0.00469409	0.0164595	0.0067177	0.00531695	0.0164595	0.00768579	0.000254834	0.000378884	0.000440292	0.000254834	0.000378884	0.000440292	0.000256999	0.000378884	0.000444112	0.000209442	0.000378884	0.000360362	0.000128254	0.000378884	0.000218379	0.000207569	0.000207569	0.00035707
13CEB808SAL	S. Typhimurium	19	2013-02-06	Cattle		74 - Haute-Savoie			C-	C-	0.0066729	0.0164595	0.00982327	0.0133458	0.0164595	0.00982327	0.00696096	0.0164595	0.010282	0.00544603	0.0164595	0.00788758	0.00469409	0.0164595	0.0067177	0.00531695	0.0164595	0.00768579	0.000254834	0.000378884	0.000440292	0.000254834	0.000378884	0.000440292	0.000258086	0.000378884	0.000446031	0.000209442	0.000378884	0.000360362	0.000128254	0.000378884	0.000218379	0.000207569	0.000207569	0.00035707
13CEB1205SAL	S. Typhimurium	34	not specified	Pigs	Pork	not specified			C-	C-	0.0066729	0.0164595	0.00982327	0.0133458	0.0164595	0.00982327	0.0047619	0.00952381	0.0105152	0.00544603	0.0164595	0.00788758	0.00469409	0.0164595	0.0067177	0.00531695	0.0164595	0.00768579	0.000254834	0.000378884	0.000440292	0.000254834	0.000378884	0.000440292	0.000256999	0.000378884	0.000444112	0.000209442	0.000378884	0.000360362	0.000128254	0.000378884	0.000218379	0.000207569	0.000207569	0.00035707
2013LSAL02229	S. Typhimurium	568	2013-05-21	Eco-system		14 - Calvados			C-	C-	0.0066729	0.0164595	0.00982327	0.0133458	0.0164595	0.00982327	0.00696096	0.0164595	0.010282	0.00544603	0.0164595	0.00788758	0.00469409	0.0164595	0.0067177	0.00531695	0.0164595	0.00768579	0.000254834	0.000378884	0.000440292	0.000254834	0.000378884	0.000440292	0.000255915	0.000378884	0.000442199	0.000209442	0.000378884	0.000360362	0.000128254	0.000378884	0.000218379	0.000207569	0.000207569	0.00035707
2013LSAL02906	S. Typhimurium	19	2013-07-11	Pigs	Pork	44 - Loire-Atlantique			C-	C-	0.0066729	0.0164595	0.00982327	0.0133458	0.0164595	0.00982327	0.00696096	0.0164595	0.010282	0.00544603	0.0164595	0.00788758	0.00469409	0.0164595	0.0067177	0.00531695	0.0164595	0.00768579	0.000254834	0.000378884	0.000440292	0.000254834	0.000378884	0.000440292	0.000258086	0.000378884	0.000446031	0.000209442	0.000378884	0.000360362	0.000128254	0.000378884	0.000218379	0.000207569	0.000207569	0.00035707
2013LSAL04317	S. Typhimurium	19	2013-10-10	Pigs	Pork	37 - Indre-Et-Loire			C-	C-	0.0066729	0.0164595	0.00982327	0.0133458	0.0164595	0.00982327	0.00696096	0.0164595	0.010282	0.00544603	0.0164595	0.00788758	0.00469409	0.0164595	0.0067177	0.00531695	0.0164595	0.00768579	0.000254834	0.000378884	0.000440292	0.000254834	0.000378884	0.000440292	0.000256999	0.000378884	0.000444112	0.000209442	0.000378884	0.000360362	0.000128254	0.000378884	0.000218379	0.000207569	0.000207569	0.00035707
2014LSAL01170	S. Typhimurium	19	2014-03-18	Broilers	Chicken meat	41 - Loir-Et-Cher			C-	C-	0.0066729	0.0164595	0.00982327	0.0133458	0.0164595	0.00982327	0.0047619	0.00952381	0.0105152	0.00544603	0.0164595	0.00788758	0.00469409	0.0164595	0.0067177	0.00531695	0.0164595	0.00768579	0.000253756	0.000378884	0.000438391	0.000253756	0.000378884	0.000438391	0.000253756	0.000378884	0.000438391	0.000209442	0.000378884	0.000360362	0.000149216	0.000378884	0.000254892	0.000207569	0.000207569	0.00035707
2014LSAL01359	S. Typhimurium	19	2014-03-31	Turkey	Turkey meat	41 - Loir-Et-Cher			C-	C-	0.0066729	0.0164595	0.00982327	0.0133458	0.0164595	0.00982327	0.00696096	0.0164595	0.010282	0.00544603	0.0164595	0.00788758	0.00469409	0.0164595	0.0067177	0.00531695	0.0164595	0.00768579	0.000254834	0.000378884	0.000440292	0.000254834	0.000378884	0.000440292	0.000258086	0.000378884	0.000446031	0.000209442	0.000378884	0.000360362	0.000128254	0.000378884	0.000218379	0.000207569	0.000207569	0.00035707
2014LSAL02324	S. Typhimurium	19	2014-06-02	Turkey	Turkey meat	69 - Rhône			C-	C-	0.0066729	0.0164595	0.00982327	0.0133458	0.0164595	0.00982327	0.00696096	0.0164595	0.010282	0.00544603	0.0164595	0.00788758	0.00469409	0.0164595	0.0067177	0.00531695	0.0164595	0.00768579	0.000254834	0.000378884	0.000440292	0.000254834	0.000378884	0.000440292	0.000258086	0.000378884	0.000446031	0.000209442	0.000378884	0.000360362	0.000128254	0.000378884	0.000218379	0.000207569	0.000207569	0.00035707
2014LSAL03800	S. Typhimurium	19	2014-08-11	Pigs	Pork	80 - Somme			C-	C-	0.00625115	0.0164595	0.0091544	0.0125023	0.0164595	0.0091544	0.0047619	0.00952381	0.0105152	0.00544603	0.0164595	0.00788758	0.00469409	0.0164595	0.0067177	0.00531695	0.0164595	0.00768579	0.000254834	0.000378884	0.000440292	0.000254834	0.000378884	0.000440292	0.000256999	0.000378884	0.000444112	0.000209442	0.000378884	0.000360362	0.000149216	0.000378884	0.000254892	0.000207569	0.000207569	0.00035707
2014LSAL04138	S. Typhimurium	19	2014-09-16	Eco-system		14 - Calvados			C-	C-	0.0066729	0.0164595	0.00982327	0.0133458	0.0164595	0.00982327	0.0047619	0.00952381	0.0105152	0.00544603	0.0164595	0.00788758	0.00469409	0.0164595	0.0067177	0.00531695	0.0164595	0.00768579	0.000252682	0.000378884	0.000436496	0.000252682	0.000378884	0.000436496	0.000246303	0.000378884	0.000425245	0.000209442	0.000378884	0.000360362	0.000128254	0.000378884	0.000218379	0.000207569	0.000207569	0.00035707
2014LSAL04593	S. Typhimurium	19	2014-10-10	not specified	Eggs	19 - Correze	2	C+	C-		0.0066729	0.0164595	0.00982327	0.0133458	0.0164595	0.00982327	0.304762	0.552381	0.522431	0.00544603	0.0164595	0.00788758	0.00469409	0.0164595	0.0067177	0.00531695	0.0164595	0.00768579	0.578166	0.995465	0.874644	0.578166	0.995465	0.874644	0.996936	0.044317	0.0068995	0.929178	0.835232	0.153042	0.958333	0.835232	0.0913397	0.929168	0.835232	0.152745
2014LSAL04713	S. Typhimurium	19	2014-10-16	Pigs	Pork	66 - Pyrenees-Orientales			C-	C-	0.0066729	0.0164595	0.00982327	0.0133458	0.0164595	0.00982327	0.0047619	0.00952381	0.0105152	0.00544603	0.0164595	0.00788758	0.00469409	0.0164595	0.0067177	0.00531695	0.0164595	0.00768579	0.000254834	0.000378884	0.000440292	0.000254834	0.000378884	0.000440292	0.000258086	0.000378884	0.000446031	0.000209442	0.000378884	0.000360362	0.000128254	0.000378884	0.000218379	0.000207569	0.000207569	0.00035707
2014LSAL04863	S. Typhimurium	19	2014-10-22	Layers	Layer (Gallus gallus)	24 - Dordogne	2	TS	C-		0.0066729	0.0164595	0.00982327	0.0133458	0.0164595	0.00982327	0.304762	0.552381	0.522431	0.00544603	0.0164595	0.00788758	0.00469409	0.0164595	0.0067177	0.00531695	0.0164595	0.00768579
2014LSAL05090	S. Typhimurium	19	2014-10-09	Layers	Layer (Gallus gallus)	24 - Dordogne	2	TS	C-		0.0066729	0.0164595	0.00982327	0.0133458	0.0164595	0.00982327	0.296455	0.58597	0.521166	0.00544603	0.0164595	0.00788758	0.00469409	0.0164595	0.0067177	0.00531695	0.0164595	0.00768579
2014LSAL05112	S. Typhimurium	19	2014-11-04	Eco-system		14 - Calvados			C-	C-	0.0066729	0.0164595	0.00982327	0.0133458	0.0164595	0.00982327	0.0047619	0.00952381	0.0105152	0.00544603	0.0164595	0.00788758	0.00469409	0.0164595	0.0067177	0.00531695	0.0164595	0.00768579	0.000254834	0.000378884	0.000440292	0.000254834	0.000378884	0.000440292	0.000255915	0.000378884	0.000442199	0.000209442	0.000378884	0.000360362	0.000128254	0.000378884	0.000218379	0.000207569	0.000207569	0.00035707
2014_10516	S. Typhimurium	19	2014-10-13	Human	Faeces	24 - Dordogne	2	C+	C-		0.0066729	0.0164595	0.00982327	0.0133458	0.0164595	0.00982327	0.304762	0.552381	0.522431	0.00544603	0.0164595	0.00788758	0.00469409	0.0164595	0.0067177	0.00531695	0.0164595	0.00768579	0.332671	0.999771	0.637018	0.332671	0.999771	0.637018	0.0303469	0.044317	0.0555184	0.00695155	0.091386	0.0124165	0.949819	0.835232	0.109629	0.624018	0.973766	0.782129
2014_10575	S. Typhimurium	19	2014-10-12	Human	Faeces	24 - Dordogne	2	C+	C-		0.0066729	0.0164595	0.00982327	0.0133458	0.0164595	0.00982327	0.296455	0.58597	0.521166	0.00544603	0.0164595	0.00788758	0.00469409	0.0164595	0.0067177	0.00531695	0.0164595	0.00768579	0.932382	0.499206	0.145819	0.932382	0.499206	0.145819	0.0462859	0.234259	0.0852326	0.00695155	0.091386	0.0124165	0.958333	0.835232	0.0913397	0.997688	0.0199131	0.00522475
2014_10610	S. Typhimurium	19	2014-10-14	Human	Faeces	19 - Correze	2	TS	C-		0.0066729	0.0164595	0.00982327	0.0133458	0.0164595	0.00982327	0.296455	0.58597	0.521166	0.00544603	0.0164595	0.00788758	0.00469409	0.0164595	0.0067177	0.00531695	0.0164595	0.00768579
2014_10611	S. Typhimurium	19	2014-10-14	Human	Faeces	19 - Correze	2	TS	C-		0.00625115	0.0164595	0.0091544	0.0125023	0.0164595	0.0091544	0.304762	0.552381	0.522431	0.00544603	0.0164595	0.00788758	0.00469409	0.0164595	0.0067177	0.00531695	0.0164595	0.00768579
2014_10612	S. Typhimurium	19	2014-10-14	Human	Faeces	19 - Correze	2	C+	C-		0.00681624	0.0164595	0.0100514	0.0136325	0.0164595	0.0100514	0.296455	0.58597	0.521166	0.00544603	0.0164595	0.00788758	0.00469409	0.0164595	0.0067177	0.00531695	0.0164595	0.00768579	0.0127655	0.174538	0.0230593	0.0127655	0.174538	0.0230593	0.5	0.835232	0.968736	0.929178	0.835232	0.153042	0.000195046	0.00114366	0.00033391	0.0134454	0.308151	0.0242831
2014_10613	S. Typhimurium	19	2014-10-15	Human	Faeces	19 - Correze	2	C+	C-		0.00625115	0.0164595	0.0091544	0.0125023	0.0164595	0.0091544	0.0538316	0.58597	0.0861551	0.00544603	0.0164595	0.00788758	0.00469409	0.0164595	0.0067177	0.00531695	0.0164595	0.00768579	0.17281	0.835232	0.325894	0.17281	0.835232	0.325894	0.000256999	0.000378884	0.000444112	0.000209442	0.000378884	0.000360362	0.401616	0.835232	0.771285	0.96355	0.308151	0.0794993
2014_10614	S. Typhimurium	19	2014-10-14	Human	Faeces	19 - Correze	2	TS	C-		0.0066729	0.0164595	0.00982327	0.0133458	0.0164595	0.00982327	0.304762	0.552381	0.522431	0.00544603	0.0164595	0.00788758	0.00469409	0.0164595	0.0067177	0.00531695	0.0164595	0.00768579
2014_10615	S. Typhimurium	19	2014-10-15	Human	Faeces	19 - Correze	2	TS	C-		0.00625115	0.0164595	0.0091544	0.0125023	0.0164595	0.0091544	0.296455	0.58597	0.521166	0.00544603	0.0164595	0.00788758	0.00469409	0.0164595	0.0067177	0.00531695	0.0164595	0.00768579
2014_10616	S. Typhimurium	19	2014-10-14	Human	Faeces	19 - Correze	2	C+	C-		0.00625115	0.0164595	0.0091544	0.0125023	0.0164595	0.0091544	0.0416323	0.23649	0.0657236	0.00544603	0.0164595	0.00788758	0.00469409	0.0164595	0.0067177	0.00531695	0.0164595	0.00768579	0.0271607	0.308151	0.0495839	0.0271607	0.308151	0.0495839	0.000295787	0.00114366	0.000511829	0.000589921	0.0031989	0.00102434	0.0139459	0.308151	0.0250203	0.262966	0.920741	0.500396
2014_10841	S. Typhimurium	19	2014-10-16	Human		15 - Cantal			C-	C-	0.0066729	0.0164595	0.00982327	0.0133458	0.0164595	0.00982327	0.0047619	0.00952381	0.0105152	0.00544603	0.0164595	0.00788758	0.00469409	0.0164595	0.0067177	0.00531695	0.0164595	0.00768579	0.000254834	0.000378884	0.000440292	0.000254834	0.000378884	0.000440292	0.000258086	0.000378884	0.000446031	0.000203857	0.000378884	0.00035055	0.000128254	0.000378884	0.000218379	0.000207569	0.000207569	0.00035707
2014_10894	S. Typhimurium	19	2014-10-21	Human		66 - Pyrénées Orientales			C-	C-	0.0066729	0.0164595	0.00982327	0.0133458	0.0164595	0.00982327	0.0047619	0.00952381	0.0105152	0.00544603	0.0164595	0.00788758	0.00469409	0.0164595	0.0067177	0.00531695	0.0164595	0.00768579	0.000254834	0.000378884	0.000440292	0.000254834	0.000378884	0.000440292	0.000258086	0.000378884	0.000446031	0.000209442	0.000378884	0.000360362	0.000128254	0.000378884	0.000218379	0.000207569	0.000207569	0.00035707
2014_10896	S. Typhimurium	19	2014-10-22	Human		69 - Rhöne			C-	C-	0.0066729	0.0164595	0.00982327	0.0133458	0.0164595	0.00982327	0.0047619	0.00952381	0.0105152	0.00544603	0.0164595	0.00788758	0.00469409	0.0164595	0.0067177	0.00531695	0.0164595	0.00768579	0.000254834	0.000378884	0.000440292	0.000254834	0.000378884	0.000440292	0.000256999	0.000378884	0.000444112	0.000209442	0.000378884	0.000360362	0.000128254	0.000378884	0.000218379	0.000207569	0.000207569	0.00035707

## Sheet: S. 1,4,5,12 i -
											Outbreak 3																		Outbreak 4
											Test realized with an EG and C+																		Test realized with an EG and C+
											SNPs-1 (i.e. with recombination events)			SNPs-2 (i.e. without recombination events)			genes			kmers			cgMLST			wgMLST			SNPs-1 (i.e. with recombination events)			SNPs-2 (without recombination events)			genes			kmers			cgMLST			wgMLST
Strain	Serovar	Sequence type	Date of sampling	Primary Source	Matrix	Department	Outbreak nb	Epidemiological genomes (TS) Positive Control (C+)	Negative Control (C-) relative to the outbreak #3	Negative Control (C-) relative to the outbreak #4	Test1 : Wilcoxon (p value)	Test2 : Kolmogorov (p value)	Test3 : Kruskal (p value)	Test1 : Wilcoxon (p value)	Test2 : Kolmogorov (p value)	Test3 : Kruskal (p value)	Test1 : Wilcoxon (p value)	Test2 : Kolmogorov (p value)	Test3 : Kruskal (p value)	Test1 : Wilcoxon (p value)	Test2 : Kolmogorov (p value)	Test3 : Kruskal (p value)	Test1 : Wilcoxon (p value)	Test2 : Kolmogorov (p value)	Test3 : Kruskal (p value)	Test1 : Wilcoxon (p value)	Test2 : Kolmogorov (p value)	Test3 : Kruskal (p value)	Test1 : Wilcoxon (p value)	Test2 : Kolmogorov (p value)	Test3 : Kruskal (p value)	Test1 : Wilcoxon (p value)	Test2 : Kolmogorov (p value)	Test3 : Kruskal (p value)	Test1 : Wilcoxon (p value)	Test2 : Kolmogorov (p value)	Test3 : Kruskal (p value)	Test1 : Wilcoxon (p value)	Test2 : Kolmogorov (p value)	Test3 : Kruskal (p value)	Test1 : Wilcoxon (p value)	Test2 : Kolmogorov (p value)	Test3 : Kruskal (p value)	Test1 : Wilcoxon (p value)	Test2 : Kolmogorov (p value)	Test3 : Kruskal (p value)
2010LSAL00144	S. 1,4,5,12:i:-	34	24/12/2009	Other	Meat not specified	24 - Dordogne			C-	C-	5.12865e-06	1.71e-05	9.75093e-06	1.92252e-06	9.18663e-06	3.64723e-06	0.232187	0.193377	0.457734	0.114316	0.0566699	0.224271	1.28814e-06	6.48718e-07	2.43767e-06	2.46602e-06	1.28932e-06	4.67955e-06	8.6209e-08	2.18e-08	1.64531e-07	8.6209e-08	2.18255e-08	1.64531e-07	0.000336583	2.71831e-05	0.00065228	0.142735	0.138082	0.28154	4.53242e-08	2.18255e-08	8.63236e-08	5.86496e-08	2.18255e-08	1.11795e-07
2010LSAL00169	S. 1,4,5,12:i:-	34	04/11/2009	Cattle	Beef	39 - Jura			C-	C-	4.46604e-07	1.56e-07	8.44641e-07	4.46604e-07	1.56456e-07	8.44641e-07	0.185281	0.193377	0.364756	0.904911	0.764552	0.194238	2.06546e-07	1.56456e-07	3.89336e-07	3.88135e-07	1.56456e-07	7.3362e-07	8.62862e-08	2.18e-08	1.64679e-07	8.62862e-08	2.18255e-08	1.64679e-07	0.00033654	2.71831e-05	0.000652195	0.959354	0.502914	0.0828403	4.53242e-08	2.18255e-08	8.63236e-08	5.86496e-08	2.18255e-08	1.11795e-07
11CEB93SAL	S. 1,4,5,12:i:-	34	2010-12-29	Cattle	Other meat	03 - Allier			C-	C-	4.45791e-07	1.56e-07	8.43098e-07	4.45791e-07	1.56456e-07	8.43098e-07	0.296258	0.323266	0.584986	0.114316	0.0566699	0.224271	2.06546e-07	1.56456e-07	3.89336e-07	3.88135e-07	1.56456e-07	7.3362e-07	8.60547e-08	2.18e-08	1.64236e-07	8.60547e-08	2.18255e-08	1.64236e-07	0.00152855	0.000198438	0.00297268	0.142735	0.138082	0.28154	4.53242e-08	2.18255e-08	8.63236e-08	5.86496e-08	2.18255e-08	1.11795e-07
11CEB317SAL	S. 1,4,5,12:i:-	34	not specified	Ducks	Duck meat	85 - Vendée			C-	C-	4.45994e-07	1.56e-07	8.43484e-07	4.45994e-07	1.56456e-07	8.43484e-07	4.73905e-07	1.56456e-07	8.96503e-07	1.70366e-07	1.56456e-07	3.2087e-07	2.06546e-07	1.56456e-07	3.89336e-07	3.88135e-07	1.56456e-07	7.3362e-07	8.61575e-08	2.18e-08	1.64433e-07	8.61575e-08	2.18255e-08	1.64433e-07	1.00016e-07	2.18255e-08	1.90973e-07	7.4664e-08	2.18255e-08	1.42432e-07	4.53242e-08	2.18255e-08	8.63236e-08	5.86496e-08	2.18255e-08	1.11795e-07
11CEB561SAL	S. 1,4,5,12:i:-	34	2010-10-31	Farm environment		74 - Haute-Savoie			C-	C-	4.45791e-07	1.56e-07	8.43098e-07	4.45791e-07	1.56456e-07	8.43098e-07	0.977169	0.221305	0.0468586	0.155546	0.0566699	0.305686	2.06546e-07	1.56456e-07	3.89336e-07	3.88135e-07	1.56456e-07	7.3362e-07	8.62604e-08	2.18e-08	1.6463e-07	8.62604e-08	2.18255e-08	1.6463e-07	0.00937696	0.00591008	0.0183244	0.541676	0.502914	0.923571	4.53242e-08	2.18255e-08	8.63236e-08	5.86496e-08	2.18255e-08	1.11795e-07
11CEB2164SAL	S. 1,4,5,12:i:-	34	2011-04-13	Sheep Goat	Dairy products (cheese)	73 - Savoie	4	TS	C-		4.464e-07	1.56e-07	8.44255e-07	4.464e-07	1.56456e-07	8.44255e-07	0.0422291	0.0400362	0.08251	0.904911	0.764552	0.194238	2.06546e-07	1.56456e-07	3.89336e-07	3.88135e-07	1.56456e-07	7.3362e-07
11CEB2250SAL	S. 1,4,5,12:i:-	34	2011-04-19	Sheep Goat	Dairy products (cheese)	74 - Haute-Savoie	4	TS	C-		4.45994e-07	1.56e-07	8.43484e-07	4.45994e-07	1.56456e-07	8.43484e-07	7.89495e-05	0.000100451	0.000151118	0.114316	0.0566699	0.224271	2.06546e-07	1.56456e-07	3.89336e-07	3.88135e-07	1.56456e-07	7.3362e-07
11CEB2251SAL	S. 1,4,5,12:i:-	34	2011-04-19	Sheep Goat	Dairy products (cheese)	74 - Haute-Savoie	4	TS	C-		4.45994e-07	1.56e-07	8.43484e-07	4.45994e-07	1.56456e-07	8.43484e-07	0.000370226	0.000301466	0.000711614	0.904911	0.764552	0.194238	2.06546e-07	1.56456e-07	3.89336e-07	3.88135e-07	1.56456e-07	7.3362e-07
11CEB2326SAL	S. 1,4,5,12:i:-	34	2011-04-26	Sheep Goat	Dairy products (milk)	74 - Haute-Savoie	4	TS	C-		4.464e-07	1.56e-07	8.44255e-07	4.464e-07	1.56456e-07	8.44255e-07	0.00971306	0.0400362	0.0188658	0.114316	0.0566699	0.224271	2.06546e-07	1.56456e-07	3.89336e-07	3.88135e-07	1.56456e-07	7.3362e-07
11CEB2663SAL	S. 1,4,5,12:i:-	34	2011-05-13	Sheep Goat	Dairy products (cheese)	74 - Haute-Savoie	4	C+	C-		4.45791e-07	1.56e-07	8.43098e-07	4.45791e-07	1.56456e-07	8.43098e-07	0.00424782	0.0190365	0.00822649	0.904911	0.764552	0.194238	2.06546e-07	1.56456e-07	3.89336e-07	3.88135e-07	1.56456e-07	7.3362e-07	0.894833	0.685089	0.213518	0.894833	0.685089	0.213518	0.959025	0.279949	0.0834756	0.959354	0.502914	0.0828403	0.94652	0.592503	0.108957	0.971402	0.502914	0.0583735
11CEB2813SAL	S. 1,4,5,12:i:-	34	2012-07-16	Pigs	Pork	03 - Allier			C-	C-	4.46604e-07	1.56e-07	8.44641e-07	4.46604e-07	1.56456e-07	8.44641e-07	0.331114	0.406831	0.654327	0.904911	0.764552	0.194238	2.06546e-07	1.56456e-07	3.89336e-07	3.88135e-07	1.56456e-07	7.3362e-07	8.62862e-08	2.18e-08	1.64679e-07	8.62862e-08	2.18255e-08	1.64679e-07	0.00185736	0.00181274	0.0036139	0.959354	0.502914	0.0828403	4.53242e-08	2.18255e-08	8.63236e-08	5.86496e-08	2.18255e-08	1.11795e-07
11CEB2816SAL	S. 1,4,5,12:i:-	34	2011-05-19	Farm environment	Dairy products (milk's filter)	74 - Haute-Savoie	4	TS	C-		4.464e-07	1.56e-07	8.44255e-07	4.464e-07	1.56456e-07	8.44255e-07	0.014085	0.0190365	0.0273958	0.904911	0.764552	0.194238	2.06546e-07	1.56456e-07	3.89336e-07	3.88135e-07	1.56456e-07	7.3362e-07
11CEB2817SAL	S. 1,4,5,12:i:-	34	2011-05-16	Sheep Goat	Sheep Goat	74 - Haute-Savoie	4	C+	C-		4.464e-07	1.56e-07	8.44255e-07	4.464e-07	1.56456e-07	8.44255e-07	0.106626	0.0566699	0.209264	0.904911	0.764552	0.194238	2.06546e-07	1.56456e-07	3.89336e-07	3.88135e-07	1.56456e-07	7.3362e-07	0.0979196	0.775449	0.192855	0.0979196	0.775449	0.192855	0.965401	0.223992	0.0705257	0.959354	0.502914	0.0828403	0.303392	0.138082	0.600597	0.464889	0.502914	0.922776
11CEB2911SAL	S. 1,4,5,12:i:-	34	2011-05-12	Farm environment	Soil	74 - Haute-Savoie	4	C+	C-		4.464e-07	1.56e-07	8.44255e-07	4.464e-07	1.56456e-07	8.44255e-07	0.0659112	0.0566699	0.129046	0.904911	0.764552	0.194238	2.06546e-07	1.56456e-07	3.89336e-07	3.88135e-07	1.56456e-07	7.3362e-07	0.989804	0.279949	0.0208674	0.989804	0.279949	0.0208674	0.894182	0.685089	0.214803	0.959354	0.502914	0.0828403	0.94652	0.592503	0.108957	0.971402	0.502914	0.0583735
11CEB3015SAL	S. 1,4,5,12:i:-	34	2011-06-09	Sheep Goat	Dairy products (cheese)	74 - Haute-Savoie	4	C+	C-		4.45994e-07	1.56e-07	8.43484e-07	4.45994e-07	1.56456e-07	8.43484e-07	0.0122258	0.0400362	0.0237666	0.904911	0.764552	0.194238	2.06546e-07	1.56456e-07	3.89336e-07	3.88135e-07	1.56456e-07	7.3362e-07	0.987202	0.0810264	0.0261744	0.987202	0.0810264	0.0261744	0.923598	0.279949	0.155292	0.959354	0.502914	0.0828403	0.94652	0.592503	0.108957	0.971402	0.502914	0.0583735
11CEB3431SAL	S. 1,4,5,12:i:-	34	2011-06-15	Sheep Goat	Sheep Goat	74 - Haute-Savoie	4	TS	C-		4.45994e-07	1.56e-07	8.43484e-07	4.45994e-07	1.56456e-07	8.43484e-07	0.0412605	0.0400362	0.0806093	0.904911	0.764552	0.194238	2.06546e-07	1.56456e-07	3.89336e-07	3.88135e-07	1.56456e-07	7.3362e-07
11CEB3440SAL	S. 1,4,5,12:i:-	34	2011-06-16	Sheep Goat	Dairy products (cheese)	74 - Haute-Savoie	4	C+	C-		4.45994e-07	1.56e-07	8.43484e-07	4.45994e-07	1.56456e-07	8.43484e-07	0.0118922	0.0400362	0.0231158	0.904911	0.764552	0.194238	2.06546e-07	1.56456e-07	3.89336e-07	3.88135e-07	1.56456e-07	7.3362e-07	0.997923	0.0241122	0.00426899	0.997923	0.0241122	0.00426899	0.98401	0.0810264	0.0326759	0.959354	0.502914	0.0828403	0.94652	0.592503	0.108957	0.971402	0.502914	0.0583735
11CEB3685SAL	S. 1,4,5,12:i:-	34	2011-06-28	Pigs	Pork	57 - Moselle			C-	C-	4.45994e-07	1.56e-07	8.43484e-07	4.45994e-07	1.56456e-07	8.43484e-07	4.73905e-07	1.56456e-07	8.96503e-07	1.70366e-07	1.56456e-07	3.2087e-07	2.06546e-07	1.56456e-07	3.89336e-07	3.88135e-07	1.56456e-07	7.3362e-07	8.61575e-08	2.18e-08	1.64433e-07	8.61575e-08	2.18255e-08	1.64433e-07	9.99575e-08	2.18255e-08	1.90861e-07	7.53028e-08	2.18255e-08	1.43654e-07	4.53242e-08	2.18255e-08	8.63236e-08	5.86496e-08	2.18255e-08	1.11795e-07
11CEB4110SAL	S. 1,4,5,12:i:-	34	2011-08-02	Pigs	Pork	72 - Sarthe			C-	C-	1.63957e-06	9.19e-06	3.10937e-06	8.62704e-07	2.52141e-06	1.63383e-06	0.327202	0.406831	0.646542	0.904911	0.764552	0.194238	3.07282e-07	3.21169e-07	5.79684e-07	7.94974e-07	6.48718e-07	1.50483e-06	8.61575e-08	2.18e-08	1.64433e-07	8.61575e-08	2.18255e-08	1.64433e-07	0.00070203	4.55017e-05	0.00136276	0.959354	0.502914	0.0828403	4.53242e-08	2.18255e-08	8.63236e-08	5.86496e-08	2.18255e-08	1.11795e-07
11CEB4113SAL	S. 1,4,5,12:i:-	34	2011-08-03	Pigs	Uncooked sausage	46 - Lot	3	C+		C-	0.980866	0.0789266	0.039302	0.980866	0.0789266	0.039302	0.988796	0.168268	0.0230587	0.904911	0.764552	0.194238	0.908275	0.764552	0.187358	0.947655	0.453074	0.10709	8.61575e-08	2.18e-08	1.64433e-07	8.61575e-08	2.18255e-08	1.64433e-07	0.00515032	0.00272074	0.0100478	0.959354	0.502914	0.0828403	4.53242e-08	2.18255e-08	8.63236e-08	5.86496e-08	2.18255e-08	1.11795e-07
11CEB4439SAL	S. 1,4,5,12:i:-	34	2011-07-08	Pigs	Pork	24 - Dordogne			C-	C-	4.46604e-07	1.56e-07	8.44641e-07	4.46604e-07	1.56456e-07	8.44641e-07	4.74118e-07	1.56456e-07	8.96909e-07	1.70366e-07	1.56456e-07	3.2087e-07	2.06546e-07	1.56456e-07	3.89336e-07	3.88135e-07	1.56456e-07	7.3362e-07	8.62604e-08	2.18e-08	1.6463e-07	8.62604e-08	2.18255e-08	1.6463e-07	9.99575e-08	2.18255e-08	1.90861e-07	7.53028e-08	2.18255e-08	1.43654e-07	4.53242e-08	2.18255e-08	8.63236e-08	5.86496e-08	2.18255e-08	1.11795e-07
11CEB4447SAL	S. 1,4,5,12:i:-	34	2011-07-13	Pigs	Pork	24 - Dordogne			C-	C-	4.46604e-07	1.56e-07	8.44641e-07	4.46604e-07	1.56456e-07	8.44641e-07	0.869662	0.605717	0.265332	0.904911	0.764552	0.194238	2.06546e-07	1.56456e-07	3.89336e-07	3.88135e-07	1.56456e-07	7.3362e-07	8.6209e-08	2.18e-08	1.64531e-07	8.6209e-08	2.18255e-08	1.64531e-07	0.00334637	0.00272074	0.00652095	0.959354	0.502914	0.0828403	4.53242e-08	2.18255e-08	8.63236e-08	5.86496e-08	2.18255e-08	1.11795e-07
11CEB4545SAL	S. 1,4,5,12:i:-	34	2011-08-18	Pigs	Sausage	46 - Lot	3	C+		C-	0.400345	0.988921	0.79222	0.396108	0.988921	0.783769	0.891448	0.363506	0.221199	0.904911	0.764552	0.194238	0.908275	0.764552	0.187358	0.947655	0.453074	0.10709	8.63377e-08	2.18e-08	1.64778e-07	8.63377e-08	2.18255e-08	1.64778e-07	0.00489643	0.00181274	0.00955117	0.959354	0.502914	0.0828403	4.53242e-08	2.18255e-08	8.63236e-08	5.86496e-08	2.18255e-08	1.11795e-07
11CEB4681SAL	S. 1,4,5,12:i:-	34	2011-08-19	Farm environment		74 - Haute-Savoie			C-	C-	4.45994e-07	1.56e-07	8.43484e-07	4.45994e-07	1.56456e-07	8.43484e-07	0.92539	0.286181	0.152325	0.904911	0.764552	0.194238	2.06546e-07	1.56456e-07	3.89336e-07	3.88135e-07	1.56456e-07	7.3362e-07	8.61575e-08	2.18e-08	1.64433e-07	8.61575e-08	2.18255e-08	1.64433e-07	0.0047737	0.00591008	0.00931111	0.959354	0.502914	0.0828403	4.53242e-08	2.18255e-08	8.63236e-08	5.86496e-08	2.18255e-08	1.11795e-07
11CEB4686SAL	S. 1,4,5,12:i:-	34	2011-08-24	Pigs	Pork (shoulder)	46 - Lot	3	C+		C-	0.421769	0.813877	0.834967	0.413208	0.813877	0.817885	0.981501	0.221305	0.0379988	0.904911	0.764552	0.194238	0.267578	0.0566699	0.527759	0.530891	0.764552	0.94703	8.63377e-08	2.18e-08	1.64778e-07	8.63377e-08	2.18255e-08	1.64778e-07	0.00380458	0.00181274	0.00741635	0.959354	0.502914	0.0828403	4.53242e-08	2.18255e-08	8.63236e-08	5.86496e-08	2.18255e-08	1.11795e-07
11CEB4791SAL	S. 1,4,5,12:i:-	34	2011-08-18	Pigs	Sausage	46 - Lot	3	C+		C-	0.737686	0.813877	0.531802	0.741255	0.813877	0.524614	0.869723	0.453074	0.265211	0.904911	0.764552	0.194238	0.908275	0.764552	0.187358	0.93705	0.764552	0.128666	8.62862e-08	2.18e-08	1.64679e-07	8.62862e-08	2.18255e-08	1.64679e-07	0.00122163	0.000316443	0.00237451	0.959354	0.502914	0.0828403	4.53242e-08	2.18255e-08	8.63236e-08	5.86496e-08	2.18255e-08	1.11795e-07
11CEB4793SAL	S. 1,4,5,12:i:-	34	2011-08-18	Pigs	Pork (shoulder)	46 - Lot	3	TS		C-																			8.61832e-08	2.18e-08	1.64482e-07	8.61832e-08	2.18255e-08	1.64482e-07	0.00224647	0.00181274	0.00437309	0.959354	0.502914	0.0828403	4.53242e-08	2.18255e-08	8.63236e-08	5.86496e-08	2.18255e-08	1.11795e-07
11CEB5315SAL	S. 1,4,5,12:i:-	34	2011-08-22	Pigs	Pork	45 - Loiret			C-	C-	4.46604e-07	1.56e-07	8.44641e-07	4.46604e-07	1.56456e-07	8.44641e-07	1.74838e-05	3.13756e-05	3.33407e-05	3.89815e-07	3.21169e-07	7.35468e-07	2.06546e-07	1.56456e-07	3.89336e-07	3.88135e-07	1.56456e-07	7.3362e-07	8.61575e-08	2.18e-08	1.64433e-07	8.61575e-08	2.18255e-08	1.64433e-07	0.000252713	9.35518e-06	0.000489435	0.000193526	2.71831e-05	0.000374463	4.53242e-08	2.18255e-08	8.63236e-08	5.86496e-08	2.18255e-08	1.11795e-07
11CEB5591SAL	S. 1,4,5,12:i:-	34	2011-08-31	Farm environment	Soil	74 - Haute-Savoie	4	C+	C-		4.45994e-07	1.56e-07	8.43484e-07	4.45994e-07	1.56456e-07	8.43484e-07	0.996401	0.108156	0.00743628	0.904911	0.764552	0.194238	7.68546e-07	6.48718e-07	1.4527e-06	4.58256e-07	3.21169e-07	8.6645e-07	8.63634e-08	2.18e-08	1.64827e-07	8.63634e-08	2.18255e-08	1.64827e-07	0.00582581	0.00272074	0.0113695	0.959354	0.502914	0.0828403	4.53242e-08	2.18255e-08	8.63236e-08	5.86496e-08	2.18255e-08	1.11795e-07
11CEB6166SAL	S. 1,4,5,12:i:-	34	2011-10-27	Broilers	Chicken meat	32 - Gers			C-	C-	6.3579e-05	0.000100451	0.000121615	2.11396e-05	5.65956e-05	4.03257e-05	0.110641	0.0566699	0.217186	0.904911	0.764552	0.194238	1.62843e-05	5.65956e-05	3.09893e-05	3.7942e-05	0.000100451	7.24591e-05	8.62604e-08	2.18e-08	1.6463e-07	8.62604e-08	2.18255e-08	1.6463e-07	0.000315999	2.71831e-05	0.000612302	0.959354	0.502914	0.0828403	4.53242e-08	2.18255e-08	8.63236e-08	5.86496e-08	2.18255e-08	1.11795e-07
11CEB6179SAL	S. 1,4,5,12:i:-	34	2011-11-07	Pigs	Sausage's meat	12 - Aveyron			C-	C-	1.07039e-06	2.52e-06	2.02809e-06	6.21152e-07	1.28932e-06	1.17556e-06	0.839916	0.363506	0.325515	0.904911	0.764552	0.194238	4.67225e-07	3.21169e-07	8.82229e-07	4.58256e-07	3.21169e-07	8.6645e-07	8.62604e-08	2.18e-08	1.6463e-07	8.62604e-08	2.18255e-08	1.6463e-07	0.00118776	0.000316443	0.00230852	0.959354	0.502914	0.0828403	4.53242e-08	2.18255e-08	8.63236e-08	5.86496e-08	2.18255e-08	1.11795e-07
11CEB6460SAL	S. 1,4,5,12:i:-	34	2011-01-22	Pigs	Pork	05 - Hautes-Alpes			C-	C-	4.45994e-07	1.56e-07	8.43484e-07	4.45994e-07	1.56456e-07	8.43484e-07	4.74118e-07	1.56456e-07	8.96909e-07	1.70366e-07	1.56456e-07	3.2087e-07	2.06546e-07	1.56456e-07	3.89336e-07	3.88135e-07	1.56456e-07	7.3362e-07	8.62604e-08	2.18e-08	1.6463e-07	8.62604e-08	2.18255e-08	1.6463e-07	9.99575e-08	2.18255e-08	1.90861e-07	7.5762e-08	2.18255e-08	1.44533e-07	4.53242e-08	2.18255e-08	8.63236e-08	5.86496e-08	2.18255e-08	1.11795e-07
11CEB6464SAL	S. 1,4,5,12:i:-	34	2011-11-28	Pigs	Pork	17 - Charente-Maritime			C-	C-	4.45994e-07	1.56e-07	8.43484e-07	4.45994e-07	1.56456e-07	8.43484e-07	0.121362	0.0566699	0.23835	0.155546	0.0566699	0.305686	2.06546e-07	1.56456e-07	3.89336e-07	3.88135e-07	1.56456e-07	7.3362e-07	8.61832e-08	2.18e-08	1.64482e-07	8.61832e-08	2.18255e-08	1.64482e-07	0.000278258	1.60438e-05	0.000539023	0.649527	0.502914	0.707426	4.53242e-08	2.18255e-08	8.63236e-08	5.86496e-08	2.18255e-08	1.11795e-07
11CEB6548SAL	S. 1,4,5,12:i:-	34	2011-07-12	Pigs	Pork (carcass)	82 - Tarn-Et-Garonne	3	C+		C-	0.980866	0.0789266	0.039302	0.980866	0.0789266	0.039302	0.985945	0.193377	0.028902	0.904911	0.764552	0.194238	0.908275	0.764552	0.187358	0.947655	0.453074	0.10709	8.61575e-08	2.18e-08	1.64433e-07	8.61575e-08	2.18255e-08	1.64433e-07	0.00554587	0.00272074	0.0108217	0.959354	0.502914	0.0828403	4.53242e-08	2.18255e-08	8.63236e-08	5.86496e-08	2.18255e-08	1.11795e-07
11CEB6549SAL	S. 1,4,5,12:i:-	34	2011-07-22	Pigs	Pork (carcass)	82 - Tarn-Et-Garonne	3	TS		C-																			8.62862e-08	2.18e-08	1.64679e-07	8.62862e-08	2.18255e-08	1.64679e-07	0.00400548	0.00272074	0.00780904	0.959354	0.502914	0.0828403	4.53242e-08	2.18255e-08	8.63236e-08	5.86496e-08	2.18255e-08	1.11795e-07
11CEB6555SAL	S. 1,4,5,12:i:-	34	2011-07-25	Pigs	Pork (carcass)	82 - Tarn-Et-Garonne	3	TS		C-																			8.61575e-08	2.18e-08	1.64433e-07	8.61575e-08	2.18255e-08	1.64433e-07	0.00129245	0.000198438	0.00251251	0.959354	0.502914	0.0828403	4.53242e-08	2.18255e-08	8.63236e-08	5.86496e-08	2.18255e-08	1.11795e-07
11CEB6557SAL	S. 1,4,5,12:i:-	34	2011-08-02	Pigs	Pork (back)	82 - Tarn-Et-Garonne	3	TS		C-																			8.61575e-08	2.18e-08	1.64433e-07	8.61575e-08	2.18255e-08	1.64433e-07	0.00641881	0.0122305	0.0125301	0.959354	0.502914	0.0828403	4.53242e-08	2.18255e-08	8.63236e-08	5.86496e-08	2.18255e-08	1.11795e-07
11CEB6561SAL	S. 1,4,5,12:i:-	34	2011-08-19	Pigs	Pork (carcass)	82 - Tarn-Et-Garonne	3	TS		C-																			8.6209e-08	2.18e-08	1.64531e-07	8.6209e-08	2.18255e-08	1.64531e-07	0.00370879	0.000775969	0.00722914	0.959354	0.502914	0.0828403	4.53242e-08	2.18255e-08	8.63236e-08	5.86496e-08	2.18255e-08	1.11795e-07
11CEB6568SAL	S. 1,4,5,12:i:-	34	2011-08-22	Pigs	Pork (carcass)	82 - Tarn-Et-Garonne	3	TS		C-																			8.61832e-08	2.18e-08	1.64482e-07	8.61832e-08	2.18255e-08	1.64482e-07	0.000701544	4.55017e-05	0.00136181	0.959354	0.502914	0.0828403	4.53242e-08	2.18255e-08	8.63236e-08	5.86496e-08	2.18255e-08	1.11795e-07
11CEB6571SAL	S. 1,4,5,12:i:-	34	2011-09-07	Pigs	Pork (carcass)	82 - Tarn-Et-Garonne	3	TS		C-																			8.61575e-08	2.18e-08	1.64433e-07	8.61575e-08	2.18255e-08	1.64433e-07	0.001488	0.000198438	0.00289364	0.959354	0.502914	0.0828403	4.53242e-08	2.18255e-08	8.63236e-08	5.86496e-08	2.18255e-08	1.11795e-07
11CEB6573SAL	S. 1,4,5,12:i:-	34	2011-09-13	Pigs	Pork (carcass)	82 - Tarn-Et-Garonne	3	C+		C-	0.0225443	0.0190365	0.0439281	0.0225443	0.0190365	0.0439281	0.796771	0.712557	0.412661	0.904911	0.764552	0.194238	0.321931	0.0566699	0.635798	0.613245	0.323266	0.781996	8.61575e-08	2.18e-08	1.64433e-07	8.61575e-08	2.18255e-08	1.64433e-07	0.00153085	0.00181274	0.0029772	0.959354	0.502914	0.0828403	4.53242e-08	2.18255e-08	8.63236e-08	5.86496e-08	2.18255e-08	1.11795e-07
11CEB6575SAL	S. 1,4,5,12:i:-	34	2011-09-13	Pigs	Pork (carcass)	82 - Tarn-Et-Garonne	3	C+		C-	0.136608	0.168268	0.268449	0.136608	0.168268	0.268449	0.993996	0.0477288	0.0123848	0.904911	0.764552	0.194238	0.321931	0.0566699	0.635798	0.613245	0.323266	0.781996	8.63634e-08	2.18e-08	1.64827e-07	8.63634e-08	2.18255e-08	1.64827e-07	0.00937015	0.00591008	0.018311	0.959354	0.502914	0.0828403	4.53242e-08	2.18255e-08	8.63236e-08	5.86496e-08	2.18255e-08	1.11795e-07
11CEB7032SAL	S. 1,4,5,12:i:-	34	2011-08-29	Pigs	Pork (carcass)	03 - Allier			C-	C-	4.46604e-07	1.56e-07	8.44641e-07	4.46604e-07	1.56456e-07	8.44641e-07	0.69616	0.764552	0.615342	0.904911	0.764552	0.194238	2.06546e-07	1.56456e-07	3.89336e-07	3.88135e-07	1.56456e-07	7.3362e-07	8.62862e-08	2.18e-08	1.64679e-07	8.62862e-08	2.18255e-08	1.64679e-07	0.000863611	4.55017e-05	0.00167723	0.959354	0.502914	0.0828403	4.53242e-08	2.18255e-08	8.63236e-08	5.86496e-08	2.18255e-08	1.11795e-07
2011_01090	S. 1,4,5,12:i:-	34	not specified	Human		69 - Rhône			C-	C-	4.46604e-07	1.56e-07	8.44641e-07	4.46604e-07	1.56456e-07	8.44641e-07	4.74118e-07	1.56456e-07	8.96909e-07	1.70366e-07	1.56456e-07	3.2087e-07	2.06652e-07	1.56456e-07	3.89536e-07	3.88135e-07	1.56456e-07	7.3362e-07	8.63377e-08	2.18e-08	1.64778e-07	8.63377e-08	2.18255e-08	1.64778e-07	9.99867e-08	2.18255e-08	1.90917e-07	7.4664e-08	2.18255e-08	1.42432e-07	4.53242e-08	2.18255e-08	8.63236e-08	5.8705e-08	2.18255e-08	1.11901e-07
2011_01351	S. 1,4,5,12:i:-	34	not specified	Human		74 - Haute-Savoie			C-	C-	4.45994e-07	1.56e-07	8.43484e-07	4.45994e-07	1.56456e-07	8.43484e-07	0.000257652	0.000301466	0.000494732	3.89815e-07	3.21169e-07	7.35468e-07	2.06546e-07	1.56456e-07	3.89336e-07	3.88135e-07	1.56456e-07	7.3362e-07	8.61575e-08	2.18e-08	1.64433e-07	8.61575e-08	2.18255e-08	1.64433e-07	0.00025285	9.35518e-06	0.000489701	0.000407312	4.55017e-05	0.000789434	4.53242e-08	2.18255e-08	8.63236e-08	5.86496e-08	2.18255e-08	1.11795e-07
2011_01427	S. 1,4,5,12:i:-	34	not specified	Human		73 - Savoie			C-	C-	4.45994e-07	1.56e-07	8.43484e-07	4.45994e-07	1.56456e-07	8.43484e-07	0.000138231	0.00108734	0.000264977	0.155546	0.0566699	0.305686	2.06546e-07	1.56456e-07	3.89336e-07	3.88135e-07	1.56456e-07	7.3362e-07	8.6209e-08	2.18e-08	1.64531e-07	8.6209e-08	2.18255e-08	1.64531e-07	0.000252815	9.35518e-06	0.000489635	0.541676	0.502914	0.923571	4.53242e-08	2.18255e-08	8.63236e-08	5.86496e-08	2.18255e-08	1.11795e-07
2011_01883	S. 1,4,5,12:i:-	34	not specified	Human		73 - Savoie	4	C+	C-		4.45994e-07	1.56e-07	8.43484e-07	4.45994e-07	1.56456e-07	8.43484e-07	0.0541988	0.0400362	0.106017	0.114316	0.0566699	0.224271	2.06546e-07	1.56456e-07	3.89336e-07	3.88135e-07	1.56456e-07	7.3362e-07	0.951553	0.279949	0.0986548	0.951553	0.279949	0.0986548	0.911898	0.345218	0.178974	0.178538	0.138082	0.352516	0.94652	0.592503	0.108957	0.971402	0.502914	0.0583735
2011_01986	S. 1,4,5,12:i:-	34	not specified	Human		69 - Rhône	4	C+	C-		4.45994e-07	1.56e-07	8.43484e-07	4.45994e-07	1.56456e-07	8.43484e-07	2.50587e-06	1.28932e-06	4.75732e-06	0.276855	0.0566699	0.54611	2.06652e-07	1.56456e-07	3.89536e-07	3.88135e-07	1.56456e-07	7.3362e-07	0.000747736	0.00403434	0.00145136	0.000747736	0.00403434	0.00145136	0.0648263	0.223992	0.127488	0.541676	0.502914	0.923571	0.000212592	0.00119323	0.000410984	0.00118783	0.0241122	0.00230634
2011_01989	S. 1,4,5,12:i:-	34	not specified	Human		69 - Rhône	4	C+	C-		4.45994e-07	1.56e-07	8.43484e-07	4.45994e-07	1.56456e-07	8.43484e-07	0.0592098	0.0400362	0.115867	0.904911	0.764552	0.194238	2.06652e-07	1.56456e-07	3.89536e-07	3.86334e-07	1.56456e-07	7.30199e-07	0.997923	0.0241122	0.00426899	0.997923	0.0241122	0.00426899	0.995897	0.0452866	0.00841658	0.959354	0.502914	0.0828403	0.303392	0.138082	0.600597	0.464889	0.502914	0.922776
2011_01997	S. 1,4,5,12:i:-	34	not specified	Human		73 - Savoie	4	C+	C-		4.45994e-07	1.56e-07	8.43484e-07	4.45994e-07	1.56456e-07	8.43484e-07	0.000126807	0.000658837	0.000243022	0.155546	0.0566699	0.305686	2.06546e-07	1.56456e-07	3.89336e-07	3.88135e-07	1.56456e-07	7.3362e-07	0.115036	0.775449	0.226712	0.115036	0.775449	0.226712	0.441803	0.922332	0.876813	0.649527	0.502914	0.707426	0.94652	0.592503	0.108957	0.971402	0.502914	0.0583735
2011_02155	S. 1,4,5,12:i:-	34	not specified	Human		69 - Rhône	4	C+	C-		4.46604e-07	1.56e-07	8.44641e-07	4.46604e-07	1.56456e-07	8.44641e-07	0.00038417	0.00138843	0.000738487	0.114316	0.0566699	0.224271	2.06652e-07	1.56456e-07	3.89536e-07	3.86334e-07	1.56456e-07	7.30199e-07	0.971978	0.279949	0.0571699	0.971978	0.279949	0.0571699	0.669756	0.856877	0.66674	0.142735	0.138082	0.28154	0.303392	0.138082	0.600597	0.464889	0.502914	0.922776
2011_02192	S. 1,4,5,12:i:-	34	not specified	Human		74 - Haute-Savoie	4	TS	C-		4.464e-07	1.56e-07	8.44255e-07	4.464e-07	1.56456e-07	8.44255e-07	0.0161382	0.0400362	0.0314058	0.155546	0.0566699	0.305686	2.06652e-07	1.56456e-07	3.89536e-07	3.88135e-07	1.56456e-07	7.3362e-07
2011_02227	S. 1,4,5,12:i:-	34	not specified	Human		69 - Rhône	4	TS	C-		4.45994e-07	1.56e-07	8.43484e-07	4.45994e-07	1.56456e-07	8.43484e-07	4.74118e-07	1.56456e-07	8.96909e-07	1.70366e-07	1.56456e-07	3.2087e-07	2.06546e-07	1.56456e-07	3.89336e-07	3.88135e-07	1.56456e-07	7.3362e-07
2011_02228	S. 1,4,5,12:i:-	34	not specified	Human		69 - Rhône	4	TS	C-		4.45994e-07	1.56e-07	8.43484e-07	4.45994e-07	1.56456e-07	8.43484e-07	0.000268211	0.000301466	0.000515063	0.904911	0.764552	0.194238	2.06652e-07	1.56456e-07	3.89536e-07	3.86334e-07	1.56456e-07	7.30199e-07
2011_02230	S. 1,4,5,12:i:-	34	not specified	Human		69 - Rhône	4	TS	C-		4.45994e-07	1.56e-07	8.43484e-07	4.45994e-07	1.56456e-07	8.43484e-07	0.00148789	0.0190365	0.00287169	0.904911	0.764552	0.194238	2.06652e-07	1.56456e-07	3.89536e-07	3.88135e-07	1.56456e-07	7.3362e-07
2011_02231	S. 1,4,5,12:i:-	34	not specified	Human		69 - Rhône	4	TS	C-		4.45994e-07	1.56e-07	8.43484e-07	4.45994e-07	1.56456e-07	8.43484e-07	8.25504e-05	0.000100451	0.000158029	6.84485e-07	6.48718e-07	1.29296e-06	2.06546e-07	1.56456e-07	3.89336e-07	3.88135e-07	1.56456e-07	7.3362e-07
2011_06602	S. 1,4,5,12:i:-	34	2011-08-05	Human		69 - Rhône	3	C+		C-	0.902418	0.605717	0.198975	0.902418	0.605717	0.198975	0.94935	0.363506	0.103597	0.904911	0.764552	0.194238	0.908275	0.764552	0.187358	0.947655	0.453074	0.10709	8.61575e-08	2.18e-08	1.64433e-07	8.61575e-08	2.18255e-08	1.64433e-07	0.00185934	0.000316443	0.00361778	0.959354	0.138082	0.0828403	4.53242e-08	2.18255e-08	8.63236e-08	5.86496e-08	2.18255e-08	1.11795e-07
2011_06755	S. 1,4,5,12:i:-	34	2011-08-10	Human		82 - Tarn-Et-Garonne	3	TS		C-																			8.62604e-08	2.18e-08	1.6463e-07	8.62604e-08	2.18255e-08	1.6463e-07	0.000252815	9.35518e-06	0.000489635	0.0108327	0.502914	0.0211733	4.53242e-08	2.18255e-08	8.63236e-08	5.86496e-08	2.18255e-08	1.11795e-07
2011_08647	S. 1,4,5,12:i:-	34	2011-09-09	Human		46 - Lot	3	TS		C-																			8.6209e-08	2.18e-08	1.64531e-07	8.6209e-08	2.18255e-08	1.64531e-07	0.00025285	9.35518e-06	0.000489701	0.0103475	0.00119323	0.0202221	4.53242e-08	2.18255e-08	8.63236e-08	5.8705e-08	2.18255e-08	1.11901e-07
2011_08648	S. 1,4,5,12:i:-	34	2011-09-05	Human		46 - Lot	3	C+		C-	0.582567	0.813877	0.843442	0.57828	0.813877	0.852034	0.774537	0.406831	0.457514	0.904911	0.764552	0.194238	0.0321431	0.00354504	0.0626776	0.119012	0.0566699	0.233666	8.61575e-08	2.18e-08	1.64433e-07	8.61575e-08	2.18255e-08	1.64433e-07	0.00115365	0.000198438	0.00224206	0.959354	0.00119323	0.0828403	4.53242e-08	2.18255e-08	8.63236e-08	5.8705e-08	2.18255e-08	1.11901e-07
2011_08649	S. 1,4,5,12:i:-	34	2011-09-09	Human		46 - Lot	3	C+		C-	0.11832	0.168268	0.232328	0.114036	0.168268	0.223871	0.154929	0.0566699	0.304685	0.208095	0.0566699	0.409655	0.00464954	0.00354504	0.00899574	0.0233578	0.0566699	0.045509	8.6209e-08	2.18e-08	1.64531e-07	8.6209e-08	2.18255e-08	1.64531e-07	0.000269439	1.60438e-05	0.000521902	0.0266852	0.502914	0.0523052	4.53242e-08	2.18255e-08	8.63236e-08	5.86496e-08	2.18255e-08	1.11795e-07
2011_09295	S. 1,4,5,12:i:-	34	2011-09-24	Human		82 - Tarn-Et-Garonne	3	TS		C-																			8.61832e-08	2.18e-08	1.64482e-07	8.61832e-08	2.18255e-08	1.64482e-07	0.000252815	9.35518e-06	0.000489635	0.0241113	0.00272074	0.0472443	4.52947e-08	2.18255e-08	8.62672e-08	5.86866e-08	2.18255e-08	1.11866e-07
2011_10107	S. 1,4,5,12:i:-	34	2011-10-14	Human		82 - Tarn-Et-Garonne	3	C+		C-	0.167354	0.168268	0.329244	0.167354	0.168268	0.329244	0.388228	0.406831	0.768101	0.904911	0.764552	0.194238	0.908275	0.764552	0.187358	0.604795	0.764552	0.798952	8.60547e-08	2.18e-08	1.64236e-07	8.60547e-08	2.18255e-08	1.64236e-07	0.000863515	0.000198438	0.00167705	0.959354	0.00272074	0.0828403	4.53242e-08	2.18255e-08	8.63236e-08	5.86496e-08	2.18255e-08	1.11795e-07
2011_11504	S. 1,4,5,12:i:-	34	2011-11-28	Human		89 - Yonne			C-	C-	8.81787e-06	9.19e-06	1.67857e-05	2.47463e-06	2.52141e-06	4.69715e-06	0.473876	0.406831	0.939059	0.904911	0.764552	0.194238	0.00044863	0.000100451	0.000861621	3.7942e-05	0.000100451	7.24591e-05	8.62604e-08	2.18e-08	1.6463e-07	8.62604e-08	2.18255e-08	1.6463e-07	0.000681382	2.71831e-05	0.00132259	0.959354	0.502914	0.0828403	4.53242e-08	2.18255e-08	8.63236e-08	5.86496e-08	2.18255e-08	1.11795e-07
2011_11530	S. 1,4,5,12:i:-	34	2011-11-29	Human		95 - Val-D'Oise			C-	C-	4.45994e-07	1.56e-07	8.43484e-07	4.45994e-07	1.56456e-07	8.43484e-07	0.00863128	0.0190365	0.0167573	0.104954	0.0566699	0.205756	7.68546e-07	6.48718e-07	1.4527e-06	3.88135e-07	1.56456e-07	7.3362e-07	8.62862e-08	2.18e-08	1.64679e-07	8.62862e-08	2.18255e-08	1.64679e-07	0.00025285	9.35518e-06	0.000489701	0.0266852	0.502914	0.0523052	4.53242e-08	2.18255e-08	8.63236e-08	5.86496e-08	2.18255e-08	1.11795e-07
2011_11533	S. 1,4,5,12:i:-	34	2011-11-08	Human		94 - Val-De-Marne			C-	C-	1.02975e-05	3.14e-05	1.96099e-05	4.17453e-06	1.71153e-05	7.93315e-06	4.73905e-07	1.56456e-07	8.96503e-07	1.80889e-07	3.21169e-07	3.40732e-07	0.00044863	0.000100451	0.000861621	3.7942e-05	0.000100451	7.24591e-05	8.61575e-08	2.18e-08	1.64433e-07	8.61575e-08	2.18255e-08	1.64433e-07	0.000144732	9.35518e-06	0.000279971	7.93808e-07	0.00272074	1.5201e-06	4.53242e-08	2.18255e-08	8.63236e-08	5.86496e-08	2.18255e-08	1.11795e-07
2011_11554	S. 1,4,5,12:i:-	34	2011-11-28	Human		69 - Rhône			C-	C-	4.40776e-06	1.71e-05	8.37746e-06	1.82435e-06	9.18663e-06	3.46061e-06	0.000800106	0.0104474	0.00154133	7.24978e-07	6.48718e-07	1.36962e-06	0.00044863	0.000100451	0.000861621	7.49432e-06	9.18663e-06	1.42567e-05	8.6209e-08	2.18e-08	1.64531e-07	8.6209e-08	2.18255e-08	1.64531e-07	0.000252678	9.35518e-06	0.000489368	0.00212551	2.85082e-07	0.00413566	4.53242e-08	2.18255e-08	8.63236e-08	5.86496e-08	2.18255e-08	1.11795e-07
2011_11557	S. 1,4,5,12:i:-	34	2011-11-28	Human		69 - Rhône			C-	C-	4.45791e-07	1.56e-07	8.43098e-07	4.45791e-07	1.56456e-07	8.43098e-07	4.71985e-07	1.56456e-07	8.92856e-07	5.66555e-07	6.48718e-07	1.06971e-06	2.06546e-07	1.56456e-07	3.89336e-07	3.88135e-07	1.56456e-07	7.3362e-07	8.60547e-08	2.18e-08	1.64236e-07	8.60547e-08	2.18255e-08	1.64236e-07	0.000252747	9.35518e-06	0.000489501	0.000608851	0.000775969	0.00118114	4.53242e-08	2.18255e-08	8.63236e-08	5.86496e-08	2.18255e-08	1.11795e-07
2011_11563	S. 1,4,5,12:i:-	34	2011-11-23	Human		69 - Rhône			C-	C-	3.39393e-06	9.19e-06	6.44668e-06	1.18823e-06	2.52141e-06	2.25184e-06	0.388224	0.406831	0.768093	0.904911	0.764552	0.194238	1.71302e-05	5.65956e-05	3.26033e-05	2.46602e-06	1.28932e-06	4.67955e-06	8.61575e-08	2.18e-08	1.64433e-07	8.61575e-08	2.18255e-08	1.64433e-07	0.000551812	4.55017e-05	0.00107057	0.959354	4.55017e-05	0.0828403	4.53242e-08	2.18255e-08	8.63236e-08	5.8705e-08	2.18255e-08	1.11901e-07
12CEB484SAL	S. 1,4,5,12:i:-	34	not specified	Pigs	Pork	37 - Indre-Et-Loire			C-	C-	4.464e-07	1.56e-07	8.44255e-07	4.464e-07	1.56456e-07	8.44255e-07	4.74118e-07	1.56456e-07	8.96909e-07	1.70366e-07	1.56456e-07	3.2087e-07	2.06546e-07	1.56456e-07	3.89336e-07	3.88135e-07	1.56456e-07	7.3362e-07	8.62604e-08	2.18e-08	1.6463e-07	8.62604e-08	2.18255e-08	1.6463e-07	9.99867e-08	2.18255e-08	1.90917e-07	9.98038e-08	0.502914	1.90478e-07	4.53242e-08	2.18255e-08	8.63236e-08	5.86496e-08	2.18255e-08	1.11795e-07
12CEB485SAL	S. 1,4,5,12:i:-	34	not specified	Pigs	Pork	37 - Indre-Et-Loire			C-	C-	4.45994e-07	1.56e-07	8.43484e-07	4.45994e-07	1.56456e-07	8.43484e-07	0.0161617	0.0400362	0.0314518	0.0309777	0.0566699	0.0603721	2.06546e-07	1.56456e-07	3.89336e-07	3.88135e-07	1.56456e-07	7.3362e-07	8.61575e-08	2.18e-08	1.64433e-07	8.61575e-08	2.18255e-08	1.64433e-07	0.000252781	9.35518e-06	0.000489568	0.0241113	0.00272074	0.0472443	4.53242e-08	2.18255e-08	8.63236e-08	5.86496e-08	2.18255e-08	1.11795e-07
12CEB671SAL	S. 1,4,5,12:i:-	34	2012-01-19	Pigs	Pork	24 - Dordogne			C-	C-	4.45791e-07	1.56e-07	8.43098e-07	4.45791e-07	1.56456e-07	8.43098e-07	4.73905e-07	1.56456e-07	8.96503e-07	1.70366e-07	1.56456e-07	3.2087e-07	2.06546e-07	1.56456e-07	3.89336e-07	3.88135e-07	1.56456e-07	7.3362e-07	8.61575e-08	2.18e-08	1.64433e-07	8.61575e-08	2.18255e-08	1.64433e-07	1.00016e-07	2.18255e-08	1.90973e-07	7.53028e-08	2.18255e-08	1.43654e-07	4.53242e-08	2.18255e-08	8.63236e-08	5.86496e-08	2.18255e-08	1.11795e-07
12CEB766SAL	S. 1,4,5,12:i:-	34	2012-02-14	Pigs		01 - Ain			C-	C-	4.45994e-07	1.56e-07	8.43484e-07	4.45994e-07	1.56456e-07	8.43484e-07	4.74118e-07	1.56456e-07	8.96909e-07	1.70366e-07	1.56456e-07	3.2087e-07	2.06546e-07	1.56456e-07	3.89336e-07	3.88135e-07	1.56456e-07	7.3362e-07	8.62604e-08	2.18e-08	1.6463e-07	8.62604e-08	2.18255e-08	1.6463e-07	6.00446e-07	3.06724e-06	1.14979e-06	7.53028e-08	2.18255e-08	1.43654e-07	4.53242e-08	2.18255e-08	8.63236e-08	5.86496e-08	2.18255e-08	1.11795e-07
12CEB1033SAL	S. 1,4,5,12:i:-	34	2012-03-08	Pigs	Pork	42 - Loire			C-	C-	4.45994e-07	1.56e-07	8.43484e-07	4.45994e-07	1.56456e-07	8.43484e-07	0.288785	0.406831	0.570131	0.155546	0.0566699	0.305686	2.06546e-07	1.56456e-07	3.89336e-07	3.88135e-07	1.56456e-07	7.3362e-07	8.62604e-08	2.18e-08	1.6463e-07	8.62604e-08	2.18255e-08	1.6463e-07	0.000459533	4.55017e-05	0.000891169	0.541676	0.502914	0.923571	4.53242e-08	2.18255e-08	8.63236e-08	5.86496e-08	2.18255e-08	1.11795e-07
12CEB1215SAL	S. 1,4,5,12:i:-	34	2012-03-20	Pigs	Pork	74 - Haute-Savoie			C-	C-	4.45994e-07	1.56e-07	8.43484e-07	4.45994e-07	1.56456e-07	8.43484e-07	0.997232	0.023064	0.00572554	0.904911	0.764552	0.194238	2.06546e-07	1.56456e-07	3.89336e-07	3.88135e-07	1.56456e-07	7.3362e-07	8.61575e-08	2.18e-08	1.64433e-07	8.61575e-08	2.18255e-08	1.64433e-07	0.00981903	0.0122305	0.0191909	0.959354	0.502914	0.0828403	4.53242e-08	2.18255e-08	8.63236e-08	5.86496e-08	2.18255e-08	1.11795e-07
12CEB1657SAL	S. 1,4,5,12:i:-	34	2012-03-15	Pigs	Pork	24 - Dordogne			C-	C-	1.02975e-05	3.14e-05	1.96099e-05	4.17453e-06	1.71153e-05	7.93315e-06	0.711263	0.605717	0.584959	0.904911	0.764552	0.194238	0.000191252	5.65956e-05	0.000366438	5.8538e-06	9.18663e-06	1.11296e-05	8.62604e-08	2.18e-08	1.6463e-07	8.62604e-08	2.18255e-08	1.6463e-07	0.00706268	0.00272074	0.0137907	0.959354	0.502914	0.0828403	4.53242e-08	2.18255e-08	8.63236e-08	5.86496e-08	2.18255e-08	1.11795e-07
12CEB1732SAL	S. 1,4,5,12:i:-	34	2012-04-27	Pigs		25 - Doubs			C-	C-	4.45994e-07	1.56e-07	8.43484e-07	4.45994e-07	1.56456e-07	8.43484e-07	0.469526	0.406831	0.930366	0.155546	0.0566699	0.305686	2.06546e-07	1.56456e-07	3.89336e-07	3.88135e-07	1.56456e-07	7.3362e-07	8.62604e-08	2.18e-08	1.6463e-07	8.62604e-08	2.18255e-08	1.6463e-07	0.000970377	0.000316443	0.00188511	0.541676	0.502914	0.923571	4.53242e-08	2.18255e-08	8.63236e-08	5.86496e-08	2.18255e-08	1.11795e-07
12CEB2305SAL	S. 1,4,5,12:i:-	34	2012-05-04	Pigs		64 - Pyrenees-Atlantiques			C-	C-	8.62704e-07	2.52e-06	1.63383e-06	5.87779e-07	1.28932e-06	1.11227e-06	4.74118e-07	1.56456e-07	8.96909e-07	1.70366e-07	1.56456e-07	3.2087e-07	4.67225e-07	3.21169e-07	8.82229e-07	4.58256e-07	3.21169e-07	8.6645e-07	8.61575e-08	2.18e-08	1.64433e-07	8.61575e-08	2.18255e-08	1.64433e-07	1.00016e-07	2.18255e-08	1.90973e-07	7.5762e-08	2.18255e-08	1.44533e-07	4.53242e-08	2.18255e-08	8.63236e-08	5.86496e-08	2.18255e-08	1.11795e-07
12CEB2472SAL	S. 1,4,5,12:i:-	34	2012-06-12	Layers		85 - Vendee			C-	C-	4.71373e-07	3.21e-07	8.91583e-07	4.45994e-07	1.56456e-07	8.43484e-07	0.154903	0.193377	0.304632	0.904911	0.764552	0.194238	4.67225e-07	3.21169e-07	8.82229e-07	4.58256e-07	3.21169e-07	8.6645e-07	8.62862e-08	2.18e-08	1.64679e-07	8.62862e-08	2.18255e-08	1.64679e-07	0.000970271	0.000775969	0.0018849	0.959354	0.502914	0.0828403	4.53242e-08	2.18255e-08	8.63236e-08	5.86496e-08	2.18255e-08	1.11795e-07
12CEB2507SAL	S. 1,4,5,12:i:-	34	2012-06-12	Pigs		73 - Savoie			C-	C-	4.45994e-07	1.56e-07	8.43484e-07	4.45994e-07	1.56456e-07	8.43484e-07	4.74332e-07	1.56456e-07	8.97315e-07	1.70366e-07	1.56456e-07	3.2087e-07	2.06546e-07	1.56456e-07	3.89336e-07	3.88135e-07	1.56456e-07	7.3362e-07	8.63634e-08	2.18e-08	1.64827e-07	8.63634e-08	2.18255e-08	1.64827e-07	2.59906e-07	1.52709e-07	4.97017e-07	7.53028e-08	2.18255e-08	1.43654e-07	4.53242e-08	2.18255e-08	8.63236e-08	5.86496e-08	2.18255e-08	1.11795e-07
12CEB2551SAL	S. 1,4,5,12:i:-	34	2012-06-21	Pigs	Pork	63 - Puy-De-Dome			C-	C-	4.46604e-07	1.56e-07	8.44641e-07	4.46604e-07	1.56456e-07	8.44641e-07	4.73477e-07	1.56456e-07	8.95692e-07	1.70366e-07	1.56456e-07	3.2087e-07	2.06546e-07	1.56456e-07	3.89336e-07	3.88135e-07	1.56456e-07	7.3362e-07	8.62862e-08	2.18e-08	1.64679e-07	8.62862e-08	2.18255e-08	1.64679e-07	9.99867e-08	2.18255e-08	1.90917e-07	7.5762e-08	2.18255e-08	1.44533e-07	4.53242e-08	2.18255e-08	8.63236e-08	5.86496e-08	2.18255e-08	1.11795e-07
12CEB3040SAL	S. 1,4,5,12:i:-	34	2012-05-29	Pigs	Pork	94 - Val-De-Marne			C-	C-	4.464e-07	1.56e-07	8.44255e-07	4.464e-07	1.56456e-07	8.44255e-07	4.73905e-07	1.56456e-07	8.96503e-07	1.70366e-07	1.56456e-07	3.2087e-07	2.06546e-07	1.56456e-07	3.89336e-07	3.88135e-07	1.56456e-07	7.3362e-07	8.62604e-08	2.18e-08	1.6463e-07	8.62604e-08	2.18255e-08	1.6463e-07	9.98991e-08	2.18255e-08	1.90749e-07	1.3903e-07	4.22534e-08	2.65484e-07	4.53242e-08	2.18255e-08	8.63236e-08	5.86496e-08	2.18255e-08	1.11795e-07
12CEB3043SAL	S. 1,4,5,12:i:-	34	2012-06-14	Pigs	Pork	42 - Loire			C-	C-	4.464e-07	1.56e-07	8.44255e-07	4.464e-07	1.56456e-07	8.44255e-07	0.590712	0.764552	0.827075	0.155546	0.0566699	0.305686	2.06546e-07	1.56456e-07	3.89336e-07	3.88135e-07	1.56456e-07	7.3362e-07	8.62604e-08	2.18e-08	1.6463e-07	8.62604e-08	2.18255e-08	1.6463e-07	0.000863419	0.000198438	0.00167686	0.649527	0.502914	0.707426	4.53242e-08	2.18255e-08	8.63236e-08	5.86496e-08	2.18255e-08	1.11795e-07
12CEB3073SAL	S. 1,4,5,12:i:-	99	2012-07-23	Broilers		68 - Haut-Rhin			C-	C-	4.45994e-07	1.56e-07	8.43484e-07	4.45994e-07	1.56456e-07	8.43484e-07	4.74118e-07	1.56456e-07	8.96909e-07	1.70366e-07	1.56456e-07	3.2087e-07	1.95395e-07	1.56456e-07	3.68229e-07	3.61672e-07	1.56456e-07	6.83392e-07	8.61575e-08	2.18e-08	1.64433e-07	8.61575e-08	2.18255e-08	1.64433e-07	9.99867e-08	2.18255e-08	1.90917e-07	7.4664e-08	2.18255e-08	1.42432e-07	4.29862e-08	2.18255e-08	8.18566e-08	5.53904e-08	2.18255e-08	1.05563e-07
12CEB3303SAL	S. 1,4,5,12:i:-	34	2012-08-02	Crustaceans	Shellfish	50 - Manche			C-	C-	4.46604e-07	1.56e-07	8.44641e-07	4.46604e-07	1.56456e-07	8.44641e-07	4.74332e-07	1.56456e-07	8.97315e-07	1.70366e-07	1.56456e-07	3.2087e-07	2.06546e-07	1.56456e-07	3.89336e-07	3.88135e-07	1.56456e-07	7.3362e-07	8.62862e-08	2.18e-08	1.64679e-07	8.62862e-08	2.18255e-08	1.64679e-07	9.99867e-08	2.18255e-08	1.90917e-07	7.53028e-08	2.18255e-08	1.43654e-07	4.53242e-08	2.18255e-08	8.63236e-08	5.86866e-08	2.18255e-08	1.11866e-07
12CEB3331SAL	S. 1,4,5,12:i:-	34	2012-08-07	Broilers		03 - Allier			C-	C-	4.45994e-07	1.56e-07	8.43484e-07	4.45994e-07	1.56456e-07	8.43484e-07	4.73477e-07	1.56456e-07	8.95692e-07	1.70366e-07	1.56456e-07	3.2087e-07	2.06546e-07	1.56456e-07	3.89336e-07	3.88135e-07	1.56456e-07	7.3362e-07	8.62604e-08	2.18e-08	1.6463e-07	8.62604e-08	2.18255e-08	1.6463e-07	2.48849e-07	5.25788e-07	4.75842e-07	4.31241e-07	9.58048e-07	8.24975e-07	4.53242e-08	2.18255e-08	8.63236e-08	5.86496e-08	2.18255e-08	1.11795e-07
12CEB4049SAL	S. 1,4,5,12:i:-	34	2012-07-17	Pigs		35 - Ille-Et-Vilaine			C-	C-	4.45994e-07	1.56e-07	8.43484e-07	4.45994e-07	1.56456e-07	8.43484e-07	4.74118e-07	1.56456e-07	8.96909e-07	1.70366e-07	1.56456e-07	3.2087e-07	2.06546e-07	1.56456e-07	3.89336e-07	3.88135e-07	1.56456e-07	7.3362e-07	8.61575e-08	2.18e-08	1.64433e-07	8.61575e-08	2.18255e-08	1.64433e-07	9.98699e-08	2.18255e-08	1.90693e-07	1.3903e-07	4.22534e-08	2.65484e-07	4.53242e-08	2.18255e-08	8.63236e-08	5.86496e-08	2.18255e-08	1.11795e-07
12CEB4101SAL	S. 1,4,5,12:i:-	34	2012-09-29	Pigs	Pork	44 - Loire-Atlantique			C-	C-	4.45994e-07	1.56e-07	8.43484e-07	4.45994e-07	1.56456e-07	8.43484e-07	0.413548	0.813877	0.818598	0.904911	0.764552	0.194238	3.07282e-07	3.21169e-07	5.79684e-07	3.88135e-07	1.56456e-07	7.3362e-07	8.61575e-08	2.18e-08	1.64433e-07	8.61575e-08	2.18255e-08	1.64433e-07	0.00035781	2.71831e-05	0.000693507	0.959354	0.502914	0.0828403	4.53242e-08	2.18255e-08	8.63236e-08	5.86496e-08	2.18255e-08	1.11795e-07
12CEB4362SAL	S. 1,4,5,12:i:-	34	2012-09-03	Pigs	Pork	81 - Tarn			C-	C-	4.45791e-07	1.56e-07	8.43098e-07	4.45791e-07	1.56456e-07	8.43098e-07	4.74118e-07	1.56456e-07	8.96909e-07	1.70366e-07	1.56456e-07	3.2087e-07	2.06546e-07	1.56456e-07	3.89336e-07	3.88135e-07	1.56456e-07	7.3362e-07	8.61575e-08	2.18e-08	1.64433e-07	8.61575e-08	2.18255e-08	1.64433e-07	9.99283e-08	2.18255e-08	1.90805e-07	7.53028e-08	2.18255e-08	1.43654e-07	4.53242e-08	2.18255e-08	8.63236e-08	5.86866e-08	2.18255e-08	1.11866e-07
12CEB4367SAL	S. 1,4,5,12:i:-	34	2012-08-14	Pigs	Pork	81 - Tarn			C-	C-	4.45994e-07	1.56e-07	8.43484e-07	4.45994e-07	1.56456e-07	8.43484e-07	4.73691e-07	1.56456e-07	8.96097e-07	1.70366e-07	1.56456e-07	3.2087e-07	2.06546e-07	1.56456e-07	3.89336e-07	3.88135e-07	1.56456e-07	7.3362e-07	8.61575e-08	2.18e-08	1.64433e-07	8.61575e-08	2.18255e-08	1.64433e-07	9.99575e-08	2.18255e-08	1.90861e-07	7.4664e-08	2.18255e-08	1.42432e-07	4.53242e-08	2.18255e-08	8.63236e-08	5.86496e-08	2.18255e-08	1.11795e-07
12CEB4477SAL	S. 1,4,5,12:i:-	34	2012-10-24	Pigs	Pork (carcass)	03 - Allier			C-	C-	4.464e-07	1.56e-07	8.44255e-07	4.464e-07	1.56456e-07	8.44255e-07	4.74118e-07	1.56456e-07	8.96909e-07	1.70366e-07	1.56456e-07	3.2087e-07	2.06546e-07	1.56456e-07	3.89336e-07	3.88135e-07	1.56456e-07	7.3362e-07	8.62604e-08	2.18e-08	1.6463e-07	8.62604e-08	2.18255e-08	1.6463e-07	9.99283e-08	2.18255e-08	1.90805e-07	7.5762e-08	2.18255e-08	1.44533e-07	4.53242e-08	2.18255e-08	8.63236e-08	5.86496e-08	2.18255e-08	1.11795e-07
12CEB4512SAL	S. 1,4,5,12:i:-	34	2012-10-29	Pigs		56 - Morbihan			C-	C-	4.45791e-07	1.56e-07	8.43098e-07	4.45791e-07	1.56456e-07	8.43098e-07	4.73905e-07	1.56456e-07	8.96503e-07	1.70366e-07	1.56456e-07	3.2087e-07	2.06546e-07	1.56456e-07	3.89336e-07	3.88135e-07	1.56456e-07	7.3362e-07	8.63634e-08	2.18e-08	1.64827e-07	8.63634e-08	2.18255e-08	1.64827e-07	9.99283e-08	2.18255e-08	1.90805e-07	7.27679e-07	2.85082e-07	1.39327e-06	4.53242e-08	2.18255e-08	8.63236e-08	5.86496e-08	2.18255e-08	1.11795e-07
12CEB4594SAL	S. 1,4,5,12:i:-	19	2012-10-31	Broilers		22 - Côtes-D'Armor			C-	C-	4.464e-07	1.56e-07	8.44255e-07	4.464e-07	1.56456e-07	8.44255e-07	4.74332e-07	1.56456e-07	8.97315e-07	1.70366e-07	1.56456e-07	3.2087e-07	1.95395e-07	1.56456e-07	3.68229e-07	3.61672e-07	1.56456e-07	6.83392e-07	8.61318e-08	2.18e-08	1.64384e-07	8.61318e-08	2.18255e-08	1.64384e-07	9.99867e-08	2.18255e-08	1.90917e-07	7.4664e-08	2.18255e-08	1.42432e-07	4.29862e-08	2.18255e-08	8.18566e-08	5.53904e-08	2.18255e-08	1.05563e-07
12CEB4764SAL	S. 1,4,5,12:i:-	34	2012-11-09	Pigs	Pork	63 - Puy-De-Dome			C-	C-	4.464e-07	1.56e-07	8.44255e-07	4.464e-07	1.56456e-07	8.44255e-07	0.409299	0.406831	0.810121	0.904911	0.764552	0.194238	2.06546e-07	1.56456e-07	3.89336e-07	3.88135e-07	1.56456e-07	7.3362e-07	8.62604e-08	2.18e-08	1.6463e-07	8.62604e-08	2.18255e-08	1.6463e-07	0.00076705	4.55017e-05	0.00148928	0.959354	0.502914	0.0828403	4.53242e-08	2.18255e-08	8.63236e-08	5.86496e-08	2.18255e-08	1.11795e-07
12CEB4916SAL	S. 1,4,5,12:i:-	34	2012-10-31	Broilers		22 - Cotes-D'Armor			C-	C-	4.45994e-07	1.56e-07	8.43484e-07	4.45994e-07	1.56456e-07	8.43484e-07	5.29516e-07	3.21169e-07	1.00194e-06	2.54819e-07	3.21169e-07	4.80319e-07	2.06546e-07	1.56456e-07	3.89336e-07	3.88135e-07	1.56456e-07	7.3362e-07	8.62604e-08	2.18e-08	1.6463e-07	8.62604e-08	2.18255e-08	1.6463e-07	0.000182735	9.35518e-06	0.000353661	8.00732e-05	9.35518e-06	0.00015465	4.53242e-08	2.18255e-08	8.63236e-08	5.86496e-08	2.18255e-08	1.11795e-07
12CEB5317SAL	S. 1,4,5,12:i:-	34	2012-11-28	Cattle		30 - Gard			C-	C-	4.464e-07	1.56e-07	8.44255e-07	4.464e-07	1.56456e-07	8.44255e-07	0.132688	0.0566699	0.260718	0.155546	0.0566699	0.305686	2.06546e-07	1.56456e-07	3.89336e-07	3.88135e-07	1.56456e-07	7.3362e-07	8.63377e-08	2.18e-08	1.64778e-07	8.63377e-08	2.18255e-08	1.64778e-07	0.00056881	0.000316443	0.00110362	0.649527	0.502914	0.707426	4.53242e-08	2.18255e-08	8.63236e-08	5.86496e-08	2.18255e-08	1.11795e-07
2012_08320	S. 1,4,5,12:i:-	34	2012-09-21	Human		44 - Loire-Atlantique			C-	C-	4.464e-07	1.56e-07	8.44255e-07	4.464e-07	1.56456e-07	8.44255e-07	0.157536	0.0566699	0.309841	0.114316	0.0566699	0.224271	3.07282e-07	3.21169e-07	5.79684e-07	3.88135e-07	1.56456e-07	7.3362e-07	8.6209e-08	2.18e-08	1.64531e-07	8.6209e-08	2.18255e-08	1.64531e-07	0.00029659	2.71831e-05	0.000574614	0.142735	0.138082	0.28154	4.53242e-08	2.18255e-08	8.63236e-08	5.86496e-08	2.18255e-08	1.11795e-07
2012_08342	S. 1,4,5,12:i:-	34	2012-09-20	Human		44 - Loire-Atlantique			C-	C-	4.45994e-07	1.56e-07	8.43484e-07	4.45994e-07	1.56456e-07	8.43484e-07	0.5	0.605717	0.991287	0.276855	0.0566699	0.54611	3.07282e-07	3.21169e-07	5.79684e-07	3.88135e-07	1.56456e-07	7.3362e-07	8.61832e-08	2.18e-08	1.64482e-07	8.61832e-08	2.18255e-08	1.64482e-07	0.000503842	2.71831e-05	0.000977301	0.541676	0.502914	0.923571	4.53242e-08	2.18255e-08	8.63236e-08	5.86496e-08	2.18255e-08	1.11795e-07
2012_08456	S. 1,4,5,12:i:-	34	2012-09-19	Human		44 - Loire-Atlantique			C-	C-	4.45994e-07	1.56e-07	8.43484e-07	4.45994e-07	1.56456e-07	8.43484e-07	0.142275	0.0566699	0.279663	0.273059	0.0566699	0.538571	2.06652e-07	1.56456e-07	3.89536e-07	3.88135e-07	1.56456e-07	7.3362e-07	8.6209e-08	2.18e-08	1.64531e-07	8.6209e-08	2.18255e-08	1.64531e-07	0.000287345	2.71831e-05	0.000556665	0.142735	0.138082	0.28154	4.53242e-08	2.18255e-08	8.63236e-08	5.8705e-08	2.18255e-08	1.11901e-07
2012_08690	S. 1,4,5,12:i:-	34	2012-09-27	Human		44 - Loire-Atlantique			C-	C-	4.464e-07	1.56e-07	8.44255e-07	4.464e-07	1.56456e-07	8.44255e-07	0.486932	0.712557	0.965157	0.904911	0.764552	0.194238	2.06652e-07	1.56456e-07	3.89536e-07	3.88135e-07	1.56456e-07	7.3362e-07	8.6209e-08	2.18e-08	1.64531e-07	8.6209e-08	2.18255e-08	1.64531e-07	0.000621944	0.000198438	0.00120696	0.959354	0.502914	0.0828403	4.53242e-08	2.18255e-08	8.63236e-08	5.8705e-08	2.18255e-08	1.11901e-07
13CEB1351SAL	S. 1,4,5,12:i:-	34	2013-03-20	Cattle		68 - Haut-Rhin			C-	C-	4.46604e-07	1.56e-07	8.44641e-07	4.46604e-07	1.56456e-07	8.44641e-07	4.73905e-07	1.56456e-07	8.96503e-07	1.70366e-07	1.56456e-07	3.2087e-07	2.06546e-07	1.56456e-07	3.89336e-07	3.88135e-07	1.56456e-07	7.3362e-07	8.62862e-08	2.18e-08	1.64679e-07	8.62862e-08	2.18255e-08	1.64679e-07	9.99867e-08	2.18255e-08	1.90917e-07	7.4664e-08	2.18255e-08	1.42432e-07	4.53242e-08	2.18255e-08	8.63236e-08	5.86496e-08	2.18255e-08	1.11795e-07
2013LSAL02233	S. 1,4,5,12:i:-	34	2013-05-27	Pigs	Pork	84 - Vaucluse			C-	C-	4.464e-07	1.56e-07	8.44255e-07	4.464e-07	1.56456e-07	8.44255e-07	0.707504	0.453074	0.592522	0.0309777	0.0566699	0.0603721	4.67225e-07	3.21169e-07	8.82229e-07	7.94974e-07	6.48718e-07	1.50483e-06	8.62862e-08	2.18e-08	1.64679e-07	8.62862e-08	2.18255e-08	1.64679e-07	0.00105866	0.000316443	0.00205705	0.0241113	0.00272074	0.0472443	4.53242e-08	2.18255e-08	8.63236e-08	5.86496e-08	2.18255e-08	1.11795e-07
2013LSAL02373	S. 1,4,5,12:i:-	34	2013-02-25	Pigs	Pork	57 - Moselle			C-	C-	4.45994e-07	1.56e-07	8.43484e-07	4.45994e-07	1.56456e-07	8.43484e-07	4.73264e-07	1.56456e-07	8.95286e-07	1.70366e-07	1.56456e-07	3.2087e-07	2.06546e-07	1.56456e-07	3.89336e-07	3.88135e-07	1.56456e-07	7.3362e-07	8.61575e-08	2.18e-08	1.64433e-07	8.61575e-08	2.18255e-08	1.64433e-07	9.99867e-08	2.18255e-08	1.90917e-07	7.5762e-08	2.18255e-08	1.44533e-07	4.53242e-08	2.18255e-08	8.63236e-08	5.86496e-08	2.18255e-08	1.11795e-07
2013LSAL02968	S. 1,4,5,12:i:-	34	2013-07-10	Eco-system		15 - Cantal			C-	C-	4.45994e-07	1.56e-07	8.43484e-07	4.45994e-07	1.56456e-07	8.43484e-07	4.73905e-07	1.56456e-07	8.96503e-07	1.70366e-07	1.56456e-07	3.2087e-07	2.06546e-07	1.56456e-07	3.89336e-07	3.88135e-07	1.56456e-07	7.3362e-07	8.61575e-08	2.18e-08	1.64433e-07	8.61575e-08	2.18255e-08	1.64433e-07	1.00016e-07	2.18255e-08	1.90973e-07	7.53028e-08	2.18255e-08	1.43654e-07	4.53242e-08	2.18255e-08	8.63236e-08	5.86496e-08	2.18255e-08	1.11795e-07
2013LSAL03045	S. 1,4,5,12:i:-	34	2013-07-17	Eco-system		50 - Manche			C-	C-	4.45791e-07	1.56e-07	8.43098e-07	4.45791e-07	1.56456e-07	8.43098e-07	4.74332e-07	1.56456e-07	8.97315e-07	2.54819e-07	3.21169e-07	4.80319e-07	2.06546e-07	1.56456e-07	3.89336e-07	3.88135e-07	1.56456e-07	7.3362e-07	0.0279671	0.345218	0.0548279	0.0279671	0.345218	0.0548279	0.000252781	9.35518e-06	0.000489568	8.00732e-05	9.35518e-06	0.00015465	0.94652	0.592503	0.108957	0.000802449	0.0241122	0.00155655
2013LSAL03111	S. 1,4,5,12:i:-	34	2013-07-16	Pigs	Pork	85 - Vendée			C-	C-	4.45994e-07	1.56e-07	8.43484e-07	4.45994e-07	1.56456e-07	8.43484e-07	4.73905e-07	1.56456e-07	8.96503e-07	1.70366e-07	1.56456e-07	3.2087e-07	2.06546e-07	1.56456e-07	3.89336e-07	3.88135e-07	1.56456e-07	7.3362e-07	8.61832e-08	2.18e-08	1.64482e-07	8.61832e-08	2.18255e-08	1.64482e-07	9.99867e-08	2.18255e-08	1.90917e-07	7.53028e-08	2.18255e-08	1.43654e-07	4.53242e-08	2.18255e-08	8.63236e-08	5.86496e-08	2.18255e-08	1.11795e-07
2013LSAL03823	S. 1,4,5,12:i:-	34	2013-09-04	Eco-system		50 - Manche			C-	C-	4.45791e-07	1.56e-07	8.43098e-07	4.45791e-07	1.56456e-07	8.43098e-07	0.68074	0.712557	0.646345	0.904911	0.764552	0.194238	2.06546e-07	1.56456e-07	3.89336e-07	4.58256e-07	3.21169e-07	8.6645e-07	8.62604e-08	2.18e-08	1.6463e-07	8.62604e-08	2.18255e-08	1.6463e-07	0.000641681	4.55017e-05	0.00124536	0.959354	0.502914	0.0828403	4.53242e-08	2.18255e-08	8.63236e-08	5.86496e-08	2.18255e-08	1.11795e-07
2013LSAL03851	S. 1,4,5,12:i:-	34	2013-09-18	Eco-system		15 - Cantal			C-	C-	4.464e-07	1.56e-07	8.44255e-07	4.464e-07	1.56456e-07	8.44255e-07	4.73691e-07	1.56456e-07	8.96097e-07	1.70366e-07	1.56456e-07	3.2087e-07	2.06546e-07	1.56456e-07	3.89336e-07	3.88135e-07	1.56456e-07	7.3362e-07	8.62604e-08	2.18e-08	1.6463e-07	8.62604e-08	2.18255e-08	1.6463e-07	1.00016e-07	2.18255e-08	1.90973e-07	7.53028e-08	2.18255e-08	1.43654e-07	4.53242e-08	2.18255e-08	8.63236e-08	5.86866e-08	2.18255e-08	1.11866e-07
2013LSAL04650	S. 1,4,5,12:i:-	34	2013-10-28	Cattle	Beef	63 - Puy-De-Dôme			C-	C-	4.46604e-07	1.56e-07	8.44641e-07	4.46604e-07	1.56456e-07	8.44641e-07	0.0216741	0.0400362	0.0422287	0.904911	0.764552	0.194238	2.06546e-07	1.56456e-07	3.89336e-07	3.88135e-07	1.56456e-07	7.3362e-07	8.62862e-08	2.18e-08	1.64679e-07	8.62862e-08	2.18255e-08	1.64679e-07	0.735293	0.856877	0.535071	0.959354	0.502914	0.0828403	4.53242e-08	2.18255e-08	8.63236e-08	5.86496e-08	2.18255e-08	1.11795e-07
2014LSAL00330	S. 1,4,5,12:i:-	34	2014-01-10	Ducks	Duck meat	79 - Deux-Sèvres			C-	C-	4.45994e-07	1.56e-07	8.43484e-07	4.45994e-07	1.56456e-07	8.43484e-07	0.19414	0.0789266	0.382304	0.155546	0.0566699	0.305686	2.06546e-07	1.56456e-07	3.89336e-07	3.88135e-07	1.56456e-07	7.3362e-07	8.61832e-08	2.18e-08	1.64482e-07	8.61832e-08	2.18255e-08	1.64482e-07	0.000622678	4.55017e-05	0.00120839	0.541676	0.502914	0.923571	4.53242e-08	2.18255e-08	8.63236e-08	5.86496e-08	2.18255e-08	1.11795e-07
2014LSAL00752	S. 1,4,5,12:i:-	34	2014-02-12	Eco-system		50 - Manche			C-	C-	4.46604e-07	1.56e-07	8.44641e-07	4.46604e-07	1.56456e-07	8.44641e-07	4.74332e-07	1.56456e-07	8.97315e-07	1.70366e-07	1.56456e-07	3.2087e-07	2.06546e-07	1.56456e-07	3.89336e-07	3.88135e-07	1.56456e-07	7.3362e-07	8.62862e-08	2.18e-08	1.64679e-07	8.62862e-08	2.18255e-08	1.64679e-07	9.98699e-08	2.18255e-08	1.90693e-07	7.4664e-08	2.18255e-08	1.42432e-07	4.53242e-08	2.18255e-08	8.63236e-08	5.86496e-08	2.18255e-08	1.11795e-07
2014LSAL01904	S. 1,4,5,12:i:-	34	2014-04-25	Pigs	Sausage "Fuet le Catalan"	42 - Loire			C-	C-	4.464e-07	1.56e-07	8.44255e-07	4.464e-07	1.56456e-07	8.44255e-07	4.73477e-07	1.56456e-07	8.95692e-07	1.70366e-07	1.56456e-07	3.2087e-07	2.06546e-07	1.56456e-07	3.89336e-07	3.88135e-07	1.56456e-07	7.3362e-07	8.62604e-08	2.18e-08	1.6463e-07	8.62604e-08	2.18255e-08	1.6463e-07	9.99283e-08	2.18255e-08	1.90805e-07	7.5762e-08	2.18255e-08	1.44533e-07	4.53242e-08	2.18255e-08	8.63236e-08	5.86496e-08	2.18255e-08	1.11795e-07
2014LSAL01907	S. 1,4,5,12:i:-	34	2014-04-25	Pigs	Sausage "Fuet extra le Catalan"	42 - Loire			C-	C-	4.45994e-07	1.56e-07	8.43484e-07	4.45994e-07	1.56456e-07	8.43484e-07	4.73905e-07	1.56456e-07	8.96503e-07	1.70366e-07	1.56456e-07	3.2087e-07	2.06546e-07	1.56456e-07	3.89336e-07	3.88135e-07	1.56456e-07	7.3362e-07	8.61575e-08	2.18e-08	1.64433e-07	8.61575e-08	2.18255e-08	1.64433e-07	9.97823e-08	2.18255e-08	1.90526e-07	7.5762e-08	2.18255e-08	1.44533e-07	4.53242e-08	2.18255e-08	8.63236e-08	5.86496e-08	2.18255e-08	1.11795e-07
2014LSAL02130	S. 1,4,5,12:i:-	34	2014-05-15	Pigs	Pork	56 - Morbihan			C-	C-	4.46604e-07	1.56e-07	8.44641e-07	4.46604e-07	1.56456e-07	8.44641e-07	0.869744	0.286181	0.265168	0.904911	0.764552	0.194238	2.06546e-07	1.56456e-07	3.89336e-07	3.88135e-07	1.56456e-07	7.3362e-07	8.63377e-08	2.18e-08	1.64778e-07	8.63377e-08	2.18255e-08	1.64778e-07	0.00293406	0.00181274	0.00571552	0.959354	0.502914	0.0828403	4.53242e-08	2.18255e-08	8.63236e-08	5.86496e-08	2.18255e-08	1.11795e-07
2014LSAL02850	S. 1,4,5,12:i:-	34	2014-07-09	Broilers	Chicken meat	03 - Allier			C-	C-	4.464e-07	1.56e-07	8.44255e-07	4.464e-07	1.56456e-07	8.44255e-07	4.73905e-07	1.56456e-07	8.96503e-07	1.70366e-07	1.56456e-07	3.2087e-07	2.06546e-07	1.56456e-07	3.89336e-07	3.88135e-07	1.56456e-07	7.3362e-07	8.61575e-08	2.18e-08	1.64433e-07	8.61575e-08	2.18255e-08	1.64433e-07	1.51031e-07	8.08156e-08	2.88567e-07	7.53028e-08	2.18255e-08	1.43654e-07	4.53242e-08	2.18255e-08	8.63236e-08	5.86496e-08	2.18255e-08	1.11795e-07
2014LSAL03093	S. 1,4,5,12:i:-	99	2014-07-17	Eco-system		14 - Calvados			C-	C-	4.45994e-07	1.56e-07	8.43484e-07	4.45994e-07	1.56456e-07	8.43484e-07	4.74332e-07	1.56456e-07	8.97315e-07	1.70366e-07	1.56456e-07	3.2087e-07	1.95395e-07	1.56456e-07	3.68229e-07	3.61672e-07	1.56456e-07	6.83392e-07	8.61575e-08	2.18e-08	1.64433e-07	8.61575e-08	2.18255e-08	1.64433e-07	9.98699e-08	2.18255e-08	1.90693e-07	7.4664e-08	2.18255e-08	1.42432e-07	4.29862e-08	2.18255e-08	8.18566e-08	5.53904e-08	2.18255e-08	1.05563e-07
2014LSAL03156	S. 1,4,5,12:i:-	34	2014-07-09	Pigs	Pork	64 - Pyrénées-Atlantiques			C-	C-	4.464e-07	1.56e-07	8.44255e-07	4.464e-07	1.56456e-07	8.44255e-07	0.197204	0.0789266	0.388375	0.000108517	0.00223657	0.000207332	2.06546e-07	1.56456e-07	3.89336e-07	3.88135e-07	1.56456e-07	7.3362e-07	8.62604e-08	2.18e-08	1.6463e-07	8.62604e-08	2.18255e-08	1.6463e-07	0.00051909	4.55017e-05	0.00100695	0.0103475	0.00119323	0.0202221	4.53242e-08	2.18255e-08	8.63236e-08	5.86496e-08	2.18255e-08	1.11795e-07
2014LSAL03854	S. 1,4,5,12:i:-	34	2014-09-02	Pigs	Pork	51 - Marne			C-	C-	4.46604e-07	1.56e-07	8.44641e-07	4.46604e-07	1.56456e-07	8.44641e-07	4.74332e-07	1.56456e-07	8.97315e-07	1.70366e-07	1.56456e-07	3.2087e-07	2.06546e-07	1.56456e-07	3.89336e-07	3.88135e-07	1.56456e-07	7.3362e-07	8.6209e-08	2.18e-08	1.64531e-07	8.6209e-08	2.18255e-08	1.64531e-07	9.99575e-08	2.18255e-08	1.90861e-07	7.5762e-08	2.18255e-08	1.44533e-07	4.53242e-08	2.18255e-08	8.63236e-08	5.86496e-08	2.18255e-08	1.11795e-07
2014LSAL04070	S. 1,4,5,12:i:-	34	2014-09-17	Turkey	Turkey meat	29 - Finistère			C-	C-	4.45994e-07	1.56e-07	8.43484e-07	4.45994e-07	1.56456e-07	8.43484e-07	4.74332e-07	1.56456e-07	8.97315e-07	1.70366e-07	1.56456e-07	3.2087e-07	2.06546e-07	1.56456e-07	3.89336e-07	3.88135e-07	1.56456e-07	7.3362e-07	8.61575e-08	2.18e-08	1.64433e-07	8.61575e-08	2.18255e-08	1.64433e-07	1.00016e-07	2.18255e-08	1.90973e-07	7.53028e-08	2.18255e-08	1.43654e-07	4.53242e-08	2.18255e-08	8.63236e-08	5.86496e-08	2.18255e-08	1.11795e-07
2014LSAL04192	S. 1,4,5,12:i:-	34	2014-09-23	Eco-system		50 - Manche			C-	C-	4.45994e-07	1.56e-07	8.43484e-07	4.45994e-07	1.56456e-07	8.43484e-07	0.988445	0.0789266	0.0237793	0.904911	0.764552	0.194238	2.06546e-07	1.56456e-07	3.89336e-07	4.58256e-07	3.21169e-07	8.6645e-07	8.61575e-08	2.18e-08	1.64433e-07	8.61575e-08	2.18255e-08	1.64433e-07	0.0112507	0.0122305	0.0219977	0.959354	0.502914	0.0828403	4.53242e-08	2.18255e-08	8.63236e-08	5.86496e-08	2.18255e-08	1.11795e-07
2014LSAL04847	S. 1,4,5,12:i:-	34	2014-10-15	Eco-system		22 - Côtes-D'Armor			C-	C-	4.464e-07	1.56e-07	8.43484e-07	4.464e-07	1.56456e-07	8.44255e-07	0.0403238	0.0566699	0.0787715	0.155546	0.0566699	0.305686	2.06546e-07	1.56456e-07	3.89336e-07	3.88135e-07	1.56456e-07	7.3362e-07	8.6209e-08	2.18e-08	1.64531e-07	8.6209e-08	2.18255e-08	1.64531e-07	0.000269584	1.60438e-05	0.000522184	0.541676	0.502914	0.923571	4.53242e-08	2.18255e-08	8.63236e-08	5.86496e-08	2.18255e-08	1.11795e-07
2014LSAL05406	S. 1,4,5,12:i:-	34	2014-11-18	Pigs	Pork	10 - Aube			C-	C-	4.464e-07	1.56e-07	8.44255e-07	4.464e-07	1.56456e-07	8.44255e-07	4.84383e-05	0.000100451	9.26007e-05	0.114316	0.0566699	0.224271	2.06546e-07	1.56456e-07	3.89336e-07	3.88135e-07	1.56456e-07	7.3362e-07	8.62604e-08	2.18e-08	1.6463e-07	8.62604e-08	2.18255e-08	1.6463e-07	0.0868072	0.279949	0.170908	0.142735	0.138082	0.28154	4.53242e-08	2.18255e-08	8.63236e-08	5.86496e-08	2.18255e-08	1.11795e-07
2014LSAL05595	S. 1,4,5,12:i:-	34	2014-11-18	Turkey	Turkey meat	56 - Morbihan			C-	C-	4.46604e-07	1.56e-07	8.44255e-07	4.46604e-07	1.56456e-07	8.44641e-07	1.07476e-06	6.48718e-07	2.03665e-06	2.54819e-07	3.21169e-07	4.80319e-07	2.06546e-07	1.56456e-07	3.89336e-07	3.88135e-07	1.56456e-07	7.3362e-07	8.62862e-08	2.18e-08	1.64679e-07	8.62862e-08	2.18255e-08	1.64679e-07	0.000252815	9.35518e-06	0.000489635	8.00732e-05	9.35518e-06	0.00015465	4.53242e-08	2.18255e-08	8.63236e-08	5.86496e-08	2.18255e-08	1.11795e-07
2014_01905	S. 1,4,5,12:i:-	34	2014-03-15	Human		92 - Hauts-de-Seine			C-	C-	4.46604e-07	1.56e-07	8.44255e-07	4.46604e-07	1.56456e-07	8.44641e-07	4.73905e-07	1.56456e-07	8.96503e-07	1.70366e-07	1.56456e-07	3.2087e-07	2.06546e-07	1.56456e-07	3.89336e-07	3.88135e-07	1.56456e-07	7.3362e-07	8.62862e-08	2.18e-08	1.64679e-07	8.62862e-08	2.18255e-08	1.64679e-07	9.99575e-08	2.18255e-08	1.90861e-07	7.5762e-08	2.18255e-08	1.44533e-07	4.53242e-08	2.18255e-08	8.63236e-08	5.86496e-08	2.18255e-08	1.11795e-07
2014_02034	S. 1,4,5,12:i:-	34	2014-03-19	Human		92 - Hauts-de-Seine			C-	C-	4.45994e-07	1.56e-07	8.44641e-07	4.45994e-07	1.56456e-07	8.43484e-07	4.73905e-07	1.56456e-07	8.96503e-07	1.70366e-07	1.56456e-07	3.2087e-07	2.06546e-07	1.56456e-07	3.89336e-07	3.88135e-07	1.56456e-07	7.3362e-07	8.62604e-08	2.18e-08	1.6463e-07	8.62604e-08	2.18255e-08	1.6463e-07	9.99575e-08	2.18255e-08	1.90861e-07	7.5762e-08	2.18255e-08	1.44533e-07	4.53242e-08	2.18255e-08	8.63236e-08	5.86496e-08	2.18255e-08	1.11795e-07
2014_02059	S. 1,4,5,12:i:-	34	2014-03-21	Human		92 - Hauts-de-Seine			C-	C-	4.46604e-07	1.56e-07	8.44641e-07	4.46604e-07	1.56456e-07	8.44641e-07	4.74118e-07	1.56456e-07	8.96909e-07	1.70366e-07	1.56456e-07	3.2087e-07	2.06546e-07	1.56456e-07	3.89336e-07	3.88135e-07	1.56456e-07	7.3362e-07	8.63377e-08	2.18e-08	1.64778e-07	8.63377e-08	2.18255e-08	1.64778e-07	9.99867e-08	2.18255e-08	1.90917e-07	7.5762e-08	2.18255e-08	1.44533e-07	4.53242e-08	2.18255e-08	8.63236e-08	5.86496e-08	2.18255e-08	1.11795e-07
